# Supplementary material for: Incomplete influenza A virus genomes occur frequently but are readily complemented during localized viral spread
Source: Nat Commun. 2019 Aug 6;10:3526. doi: 10.1038/s41467-019-11428-x (PMC6684657; doi:10.1038/s41467-019-11428-x)
Supplement: Supplementary file 4 — Source Data [file 41467_2019_11428_MOESM4_ESM.xlsx]

## Sheet: Fig 1A
Rep	Segment	Pp		Expt	Cell.ID	Cell.Type	PB2	PB1	PA	HA	NP	NA	M	NS	Help.PB2	Help.PB1
1	PB2	0.593705		NOO1	1	Neg	0	0	0	0	0	0	0	0	0	0
2	PB2	0.505523		NOO1	2	Neg	0	0	0	0	0	0	0	0	0	0
3	PB2	0.482522		NOO1	3	Neg	0	0	0	0	0	0	0	0	0	0
4	PB2	0.612085		NOO1	4	Neg	0	0	0	0	0	0	0	0	0	0
5	PB2	0.41714		NOO1	5	Neg	0	0	0	0	0	0	0	0	0	0
6	PB2	0.588603		NOO1	6	Neg	0	0	0	0	0	0	0	0	0	0
7	PB2	0.570238		NOO1	7	Neg	0	0	0	0	0	0	0	0	0	0
8	PB2	0.336814		NOO1	8	Neg	0	0	0	0	0	0	0	0	0	0
9	PB2	0.535537		NOO1	9	Neg	0	0	0	0	0	0	0	0	0	0
10	PB2	0.587725		NOO1	10	Neg	0	0	0	0	0	0	0	0	0	0
11	PB2	0.82617		NOO1	11	Neg	0	0	0	0	0	0	0	0	0	0
12	PB2	0.448271		NOO1	12	Neg	0	0	0	0	0	0	0	0	0	0
13	PB2	0.737744		NOO1	13	Test	1	1	1	1	1	1	1	1	1	1
1	PB1	0.461781		NOO1	14	Test	0	0	0	0	0	0	0	0	1	1
2	PB1	0.505523		NOO1	15	Test	0	0	0	0	0	0	0	0	1	1
3	PB1	0.428804		NOO1	16	Test	0	0	1	0	0	0	0	0	1	1
4	PB1	0.54232		NOO1	17	Test	0	0	0	0	0	0	0	0	1	1
5	PB1	0.453252		NOO1	18	Test	1	1	0	1	1	0	1	1	1	1
6	PB1	0.588603		NOO1	19	Test	0	0	0	0	0	0	0	0	1	1
7	PB1	0.570238		NOO1	20	Test	1	1	1	1	1	1	1	1	1	1
8	PB1	0.520709		NOO1	21	Test	1	1	1	1	1	1	1	1	1	1
9	PB1	0.293887		NOO1	22	Test	1	1	0	1	1	1	1	1	1	1
10	PB1	0.653729		NOO1	23	Test	1	0	0	1	1	1	1	1	1	1
11	PB1	0.632914		NOO1	24	Test	1	1	1	1	0	1	1	1	1	1
12	PB1	0.535026		NOO1	25	Test	0	0	0	1	1	1	1	0	1	1
13	PB1	0.468558		NOO1	26	Test	0	0	0	1	0	1	0	0	1	1
1	PA	0.414707		NOO1	27	Test	0	0	1	1	1	1	1	0	1	1
2	PA	0.434242		NOO1	28	Test	0	0	0	0	0	0	0	0	1	1
3	PA	0.428804		NOO1	29	Test	0	0	0	0	0	0	0	0	1	1
4	PA	0.684215		NOO1	30	Test	0	0	0	0	0	0	0	0	1	1
5	PA	0.568545		NOO1	31	Test	1	0	0	1	1	1	1	1	1	1
6	PA	0.588603		NOO1	32	Test	1	1	0	1	1	1	1	0	1	1
7	PA	0.77245		NOO1	33	Test	0	0	0	0	0	0	0	0	1	1
8	PA	0.277961		NOO1	34	Test	1	1	1	1	1	1	1	0	1	1
9	PA	0.386904		NOO1	35	Test	1	1	1	1	1	1	1	1	1	1
10	PA	0.524865		NOO1	36	Test	0	1	1	0	0	1	0	1	1	1
11	PA	0.433938		NOO1	37	Test	0	0	0	0	0	0	0	0	1	1
12	PA	0.448271		NOO1	38	Test	1	1	1	1	1	1	1	1	1	1
13	PA	0.55364		NOO1	39	Test	0	0	0	0	0	0	0	0	1	1
1	HA	0.685162		NOO1	40	Test	0	0	0	0	0	0	0	0	1	1
2	HA	0.644075		NOO1	41	Test	0	0	0	0	0	0	0	0	1	1
3	HA	0.598525		NOO1	42	Test	0	0	0	0	0	0	0	0	1	1
4	HA	0.758877		NOO1	43	Test	0	0	0	1	1	1	1	1	1	1
5	HA	0.741648		NOO1	44	Test	0	0	0	0	0	0	1	0	1	1
6	HA	0.693024		NOO1	45	Test	0	0	0	0	0	0	0	0	1	1
7	HA	0.476986		NOO1	46	Test	1	0	0	1	1	1	0	1	1	1
8	HA	0.336814		NOO1	47	Test	1	1	0	1	1	1	1	1	1	1
9	HA	0.641481		NOO1	48	Test	1	0	0	1	1	1	1	1	1	1
10	HA	0.524865		NOO1	49	Test	1	1	1	1	0	1	1	0	1	1
11	HA	0.82617		NOO1	50	Test	1	1	1	0	1	1	1	1	1	1
12	HA	0.682958		NOO1	51	Test	0	0	0	0	0	0	0	0	1	1
13	HA	0.597832		NOO1	52	Test	0	0	0	0	0	0	0	0	1	1
1	NP	0.593705		NOO1	53	Test	1	0	1	1	0	1	1	1	1	1
2	NP	0.644075		NOO1	54	Test	1	1	0	0	0	1	0	1	1	1
3	NP	0.568358		NOO1	55	Test	1	1	1	1	1	1	1	1	1	1
4	NP	0.684215		NOO1	56	Test	1	1	1	1	1	1	1	0	1	1
5	NP	0.695995		NOO1	57	Test	0	0	0	0	0	0	0	0	0	0
6	NP	0.806952		NOO1	58	Test	0	0	0	0	0	0	0	0	0	0
7	NP	0.570238		NOO1	59	Test	0	1	1	1	1	0	1	1	1	1
8	NP	0.584626		NOO1	60	Test	0	0	0	0	0	0	0	0	0	0
9	NP	0.587773		NOO1	61	Test	0	0	0	0	0	0	0	0	0	0
10	NP	0.723209		NOO1	62	Test	0	0	0	0	0	0	0	0	0	0
11	NP	0.88086		NOO1	63	Test	0	0	0	0	0	0	0	0	0	0
12	NP	0.63093		NOO1	64	Test	1	0	0	1	1	1	1	1	1	1
13	NP	0.78706		NOO1	65	Test	0	0	1	1	1	1	1	1	1	1
1	NA	0.752725		NOO1	66	Test	0	0	0	0	0	0	0	0	0	0
2	NA	0.531056		NOO1	67	Test	0	0	0	0	0	0	0	0	0	0
3	NA	0.568358		NOO1	68	Test	0	0	0	0	0	0	0	0	0	0
4	NA	0.684215		NOO1	69	Test	0	0	0	0	0	0	0	0	0	0
5	NA	0.568545		NOO1	70	Test	1	1	1	1	1	1	1	1	1	1
6	NA	0.588603		NOO1	71	Test	1	0	0	0	0	0	1	0	1	1
7	NA	0.388284		NOO1	72	Test	0	0	0	0	0	0	0	0	0	0
8	NA	0.520709		NOO1	73	Test	0	0	0	0	0	0	0	0	0	0
9	NA	0.587773		NOO1	74	Test	0	0	0	0	0	0	1	0	1	1
10	NA	0.653729		NOO1	75	Test	0	0	0	0	0	0	0	0	0	0
11	NA	0.548572		NOO1	76	Test	0	0	0	0	0	0	0	0	0	0
12	NA	0.535026		NOO1	77	Test	1	1	1	1	1	1	1	1	1	1
13	NA	0.689817		NOO1	78	Test	1	1	1	0	1	1	1	1	1	1
1	M	0.788847		NOO1	79	Test	0	0	0	0	0	0	0	0	0	0
2	M	0.644075		NOO1	80	Test	0	0	0	0	0	0	0	0	0	0
3	M	0.510397		NOO1	81	Test	1	1	1	1	1	1	1	1	1	1
4	M	0.612085		NOO1	82	Test	1	1	0	1	1	1	1	1	1	1
5	M	0.652003		NOO1	83	Test	0	0	0	0	0	0	0	0	0	0
6	M	0.492221		NOO1	84	Test	0	0	1	1	1	1	1	1	1	1
7	M	0.668534		NOO1	85	WT	0	0	0	0	0	0	0	0	0	0
8	M	0.584626		NOO1	86	WT	0	0	0	0	0	0	0	0	0	0
9	M	0.641481		NOO1	87	Test	1	1	0	1	0	1	1	1	1	1
10	M	0.555921		NOO1	88	Test	0	0	0	0	0	0	0	0	0	0
11	M	0.938677		NOO1	89	Test	1	1	1	1	1	1	1	1	1	1
12	M	0.581716		NOO1	90	var	0	0	0	0	0	0	0	0	0	0
13	M	0.510567		NOO1	91	var	0	0	0	0	0	0	0	0	0	0
1	NS	0.593705		NOO1	92	Test	1	1	1	1	1	1	1	1	1	1
2	NS	0.55759		NOO1	93	Test	0	0	0	0	0	0	0	0	0	0
3	NS	0.538997		NOO1	94	Test	0	0	0	0	0	0	0	0	0	0
4	NS	0.54232		NOO1	95	Co	0	0	0	0	0	0	0	0	0	0
5	NS	0.609554		NOO1	96	Co	0	0	0	0	0	0	0	0	0	0
6	NS	0.806952		NOO2	1	Neg	0	0	0	0	0	0	0	0	0	0
7	NS	0.388284		NOO2	2	Neg	0	0	0	0	0	0	0	0	0	0
8	NS	0.396857		NOO2	3	Neg	0	0	0	0	0	0	0	0	0	0
9	NS	0.641481		NOO2	4	Neg	0	0	0	0	0	0	0	0	0	0
10	NS	0.620315		NOO2	5	Neg	0	0	0	0	0	0	0	0	0	0
11	NS	0.82617		NOO2	6	Neg	0	0	0	0	0	0	0	0	0	0
12	NS	0.63093		NOO2	7	Neg	0	0	0	0	0	0	0	0	0	0
13	NS	0.597832		NOO2	8	Neg	0	0	0	0	0	0	0	0	0	0
				NOO2	9	Neg	0	0	0	0	0	0	0	0	0	0
				NOO2	10	Neg	0	0	0	0	0	0	0	0	0	0
				NOO2	11	Neg	0	0	0	0	0	0	0	0	0	0
				NOO2	12	Neg	0	0	0	0	0	0	0	0	0	0
				NOO2	13	Test	1	1	0	1	1	0	1	0	1	1
				NOO2	14	Test	1	1	0	1	1	0	1	1	1	1
				NOO2	15	Test	0	1	0	0	0	1	0	0	1	1
				NOO2	16	Test	0	1	0	0	0	0	0	0	1	1
				NOO2	17	Test	0	0	0	0	0	0	0	0	1	1
				NOO2	18	Test	0	0	0	0	0	0	0	0	1	1
				NOO2	19	Test	0	0	0	0	0	0	0	0	1	1
				NOO2	20	Test	1	1	1	1	1	1	1	1	1	1
				NOO2	21	Test	1	0	1	1	1	1	0	0	1	1
				NOO2	22	Test	0	0	0	0	0	0	0	0	1	1
				NOO2	23	Test	1	0	1	1	1	1	1	1	1	1
				NOO2	24	Test	1	1	1	1	1	1	1	1	1	1
				NOO2	25	Test	0	0	0	0	0	0	0	0	1	1
				NOO2	26	Test	1	1	1	1	1	1	1	1	1	1
				NOO2	27	Test	0	1	1	1	1	1	1	0	1	1
				NOO2	28	Test	0	0	0	0	0	0	0	0	1	1
				NOO2	29	Test	0	0	1	0	0	0	0	0	1	1
				NOO2	30	Test	0	0	0	0	0	0	0	0	1	1
				NOO2	31	Test	1	0	1	1	1	1	1	1	1	1
				NOO2	32	Test	0	0	0	0	0	0	0	0	1	1
				NOO2	33	Test	1	1	1	1	1	1	1	1	1	1
				NOO2	34	Test	1	1	1	1	1	1	1	1	1	1
				NOO2	35	Test	0	0	0	0	0	0	0	0	1	1
				NOO2	36	Test	1	1	1	1	1	1	1	1	1	1
				NOO2	37	Test	1	1	1	1	1	1	1	1	1	1
				NOO2	38	Test	0	1	1	1	0	1	1	1	1	1
				NOO2	39	Test	0	0	0	0	0	0	0	0	1	1
				NOO2	40	Test	1	1	1	1	1	1	1	1	1	1
				NOO2	41	Test	1	1	1	1	0	1	1	1	1	1
				NOO2	42	Test	1	1	0	1	1	0	1	1	1	1
				NOO2	43	Test	0	0	0	0	0	0	0	0	1	1
				NOO2	44	Test	1	0	1	1	1	1	1	1	1	1
				NOO2	45	Test	0	0	0	0	0	0	0	0	1	1
				NOO2	46	Test	0	0	0	0	0	0	0	0	1	1
				NOO2	47	Test	0	0	0	0	0	0	0	0	0	0
				NOO2	48	Test	0	0	0	1	1	1	1	0	1	1
				NOO2	49	Test	0	0	0	0	0	0	0	0	0	0
				NOO2	50	Test	1	1	1	1	1	1	1	1	1	1
				NOO2	51	Test	0	0	0	0	0	0	0	0	0	0
				NOO2	52	Test	0	1	0	1	0	1	1	1	1	1
				NOO2	53	Test	0	0	0	0	0	0	0	0	0	0
				NOO2	54	Test	0	0	0	0	0	0	0	0	0	0
				NOO2	55	Test	0	0	0	0	0	0	0	0	0	0
				NOO2	56	Test	0	0	0	0	0	0	0	0	0	0
				NOO2	57	Test	0	1	1	0	0	0	0	0	1	1
				NOO2	58	Test	0	0	0	0	0	0	0	0	0	0
				NOO2	59	Test	0	0	0	0	0	0	0	0	0	0
				NOO2	60	Test	0	0	0	0	0	0	0	0	0	0
				NOO2	61	Test	0	0	0	0	0	0	0	0	0	0
				NOO2	62	Test	0	0	0	0	0	0	0	0	0	0
				NOO2	63	Test	0	0	0	0	0	0	0	0	0	0
				NOO2	64	Test	0	0	0	0	0	0	0	0	0	0
				NOO2	65	Test	1	0	0	1	1	1	1	1	1	1
				NOO2	66	Test	1	1	1	1	1	1	1	1	1	1
				NOO2	67	Test	0	0	0	0	0	0	0	0	0	0
				NOO2	68	Test	1	1	1	1	1	1	1	1	1	1
				NOO2	69	Test	0	0	0	0	0	1	0	0	1	1
				NOO2	70	Test	1	1	0	0	1	0	1	1	1	1
				NOO2	71	Test	0	0	0	0	0	0	0	0	0	0
				NOO2	72	Test	0	0	1	0	1	0	1	1	1	1
				NOO2	73	Test	1	0	0	1	0	1	1	1	1	1
				NOO2	74	Test	1	0	0	1	1	0	1	1	1	1
				NOO2	75	Test	1	1	1	1	1	1	1	1	1	1
				NOO2	76	Test	0	0	0	0	0	0	0	0	0	0
				NOO2	77	Test	0	0	0	0	0	0	0	0	0	0
				NOO2	78	Test	1	1	1	1	1	0	1	1	1	1
				NOO2	79	Test	0	1	0	1	1	0	1	1	1	1
				NOO2	80	Test	0	0	0	0	0	0	0	0	0	0
				NOO2	81	Test	1	1	1	1	1	1	1	1	1	1
				NOO2	82	Test	1	1	0	1	1	1	1	1	1	1
				NOO2	83	Test	0	0	0	0	0	0	0	0	0	0
				NOO2	84	Test	1	1	0	1	1	1	0	1	1	1
				NOO2	85	WT
				NOO2	86	WT
				NOO2	87	Test	1	1	1	1	1	1	1	1	1	1
				NOO2	88	Test	0	1	1	1	1	1	1	1	1	1
				NOO2	89	Test	0	0	0	0	0	0	0	0	0	0
				NOO2	90	var
				NOO2	91	var
				NOO2	92	Test	1	0	1	1	1	1	1	0	1	1
				NOO2	93	Test	0	0	0	0	1	0	0	0	1	1
				NOO2	94	Test	0	0	0	0	1	0	0	0	1	1
				NOO2	95	Co
				NOO2	96	Co
				NOO3	1	Neg	0	0	0	0	0	0	0	0	0	0
				NOO3	2	Neg	0	0	0	0	0	0	0	0	0	0
				NOO3	3	Neg	0	0	0	0	0	0	0	0	0	0
				NOO3	4	Neg	0	0	0	0	0	0	0	0	0	0
				NOO3	5	Neg	0	0	0	0	0	0	0	0	0	0
				NOO3	6	Neg	0	0	0	0	0	0	0	0	0	0
				NOO3	7	Neg	0	0	0	0	0	0	0	0	0	0
				NOO3	8	Neg	0	0	0	0	0	0	0	0	0	0
				NOO3	9	Neg	0	0	0	0	0	0	0	0	0	0
				NOO3	10	Neg	0	0	0	0	0	0	0	0	0	0
				NOO3	11	Neg	0	0	0	0	0	0	0	0	0	0
				NOO3	12	Neg	0	0	0	0	0	0	0	0	0	0
				NOO3	13	Test	1	1	1	1	1	1	1	1	1	1
				NOO3	14	Test	0	0	0	0	0	0	0	0	1	1
				NOO3	15	Test	1	0	1	1	1	1	0	1	1	1
				NOO3	16	Test	0	1	0	0	0	0	0	0	1	1
				NOO3	17	Test	0	0	0	0	0	0	0	0	1	1
				NOO3	18	Test	1	0	0	0	0	0	0	0	1	1
				NOO3	19	Test	0	0	0	1	0	0	0	0	1	1
				NOO3	20	Test	0	0	0	0	0	0	0	0	1	1
				NOO3	21	Test	0	0	0	0	0	0	0	0	1	1
				NOO3	22	Test	0	0	0	0	0	0	0	0	1	1
				NOO3	23	Test	0	0	0	0	0	0	0	0	1	1
				NOO3	24	Test	0	0	0	0	0	0	0	0	1	1
				NOO3	25	Test	0	0	0	0	0	0	0	0	1	1
				NOO3	26	Test	1	0	1	1	1	1	1	1	1	1
				NOO3	27	Test	0	0	0	0	0	0	0	0	1	1
				NOO3	28	Test	0	0	0	0	0	0	0	0	1	1
				NOO3	29	Test	0	0	0	0	0	0	0	0	1	1
				NOO3	30	Test	0	0	0	0	0	0	0	0	1	1
				NOO3	31	Test	0	0	0	0	0	0	0	0	1	1
				NOO3	32	Test	0	0	0	0	0	0	0	0	1	1
				NOO3	33	Test	1	0	0	1	0	1	0	1	1	1
				NOO3	34	Test	1	0	0	0	1	1	0	0	1	1
				NOO3	35	Test	1	1	1	1	1	1	1	1	1	1
				NOO3	36	Test	0	1	1	1	0	1	1	0	1	1
				NOO3	37	Test	1	0	1	1	0	1	1	1	1	1
				NOO3	38	Test	1	0	1	1	1	1	1	1	1	1
				NOO3	39	Test	0	0	0	0	0	0	0	0	1	1
				NOO3	40	Test	1	1	1	1	1	0	0	1	1	1
				NOO3	41	Test	0	0	0	0	0	0	0	0	1	1
				NOO3	42	Test	0	0	0	0	0	0	0	0	1	1
				NOO3	43	Test	0	0	0	0	0	0	0	0	1	1
				NOO3	44	Test	0	0	0	0	0	1	0	0	1	1
				NOO3	45	Test	1	0	1	1	0	1	1	1	1	1
				NOO3	46	Test	0	0	0	0	1	0	1	1	1	1
				NOO3	47	Test	1	1	1	1	1	1	1	1	1	1
				NOO3	48	Test	0	0	0	0	0	0	0	0	1	1
				NOO3	49	Test	0	0	0	0	1	0	0	0	1	1
				NOO3	50	Test	0	0	0	0	0	0	0	0	1	1
				NOO3	51	Test	1	1	1	1	1	1	0	0	1	1
				NOO3	52	Test	1	0	0	1	1	0	1	1	1	1
				NOO3	53	Test	0	0	0	0	0	0	0	0	1	1
				NOO3	54	Test	1	1	1	1	1	1	1	1	1	1
				NOO3	55	Test	0	0	0	0	0	0	0	0	1	1
				NOO3	56	Test	0	0	0	0	0	0	0	0	1	1
				NOO3	57	Test	0	0	0	0	0	0	0	0	1	1
				NOO3	58	Test	0	1	0	1	1	1	1	1	1	1
				NOO3	59	Test	0	0	0	0	0	0	0	0	1	1
				NOO3	60	Test	1	1	1	1	1	1	1	1	1	1
				NOO3	61	Test	1	0	0	0	1	0	0	0	1	1
				NOO3	62	Test	0	0	0	0	0	0	0	0	0	0
				NOO3	63	Test	0	0	0	1	1	1	1	1	1	1
				NOO3	64	Test	0	0	0	0	0	0	0	0	0	0
				NOO3	65	Test	0	0	0	0	0	0	0	0	0	0
				NOO3	66	Test	0	0	0	0	0	0	0	0	0	0
				NOO3	67	Test	1	1	0	1	0	1	1	1	1	1
				NOO3	68	Test	0	0	1	0	0	0	0	0	1	1
				NOO3	69	Test	0	1	0	1	0	0	1	1	1	1
				NOO3	70	Test	0	0	0	0	0	0	0	0	0	0
				NOO3	71	Test	0	1	1	1	1	1	1	1	1	1
				NOO3	72	Test	0	0	0	0	0	0	0	0	0	0
				NOO3	73	Test	0	0	0	0	0	0	0	0	0	0
				NOO3	74	Test	0	1	0	0	1	0	1	1	1	1
				NOO3	75	Test	1	1	1	1	1	0	1	1	1	1
				NOO3	76	Test	0	0	0	0	1	1	0	0	1	1
				NOO3	77	Test	0	0	0	0	0	0	0	0	0	0
				NOO3	78	Test	0	0	0	0	0	0	0	0	0	0
				NOO3	79	Test	0	0	0	0	0	0	0	0	0	0
				NOO3	80	Test	0	1	1	1	1	1	1	0	1	1
				NOO3	81	Test	0	0	0	0	0	0	0	0	0	0
				NOO3	82	Test	0	0	0	0	0	0	0	0	0	0
				NOO3	83	Test	0	0	0	0	0	0	0	0	0	0
				NOO3	84	Test	1	1	1	1	1	1	1	1	1	1
				NOO3	85	WT
				NOO3	86	WT
				NOO3	87	Test	0	1	1	1	1	1	1	1	1	1
				NOO3	88	Test	0	0	0	0	0	0	0	0	0	0
				NOO3	89	Test	0	0	0	0	0	0	0	0	0	0
				NOO3	90	var
				NOO3	91	var
				NOO3	92	Test	1	1	1	1	1	1	1	1	1	1
				NOO3	93	Test	0	0	0	0	0	0	0	0	0	0
				NOO3	94	Test	1	1	0	0	0	1	0	0	1	1
				NOO3	95	Co
				NOO3	96	Co
				NTJ6	1	Neg	0	0	0	0	0	0	0	0	0	0
				NTJ6	2	Neg	0	0	0	0	0	0	0	0	0	0
				NTJ6	3	Neg	0	0	0	0	0	0	0	0	0	0
				NTJ6	4	Neg	0	0	0	0	0	0	0	0	0	0
				NTJ6	5	Neg	0	0	0	0	0	0	0	0	0	0
				NTJ6	6	Neg	0	0	0	0	0	0	0	0	0	0
				NTJ6	7	Neg	0	0	0	0	0	0	0	0	0	0
				NTJ6	8	Neg	0	0	0	0	0	0	0	0	0	0
				NTJ6	9	Neg	0	0	0	0	0	0	0	0	0	0
				NTJ6	10	Neg	0	0	0	0	0	0	0	0	0	0
				NTJ6	11	Neg	0	0	0	0	0	0	0	0	0	0
				NTJ6	12	Neg	0	0	0	0	0	0	0	0	0	0
				NTJ6	13	Test	1	0	1	1	0	0	1	1	1	1
				NTJ6	14	Test	0	0	0	0	0	0	0	0	0	0
				NTJ6	15	Test	0	0	0	0	0	0	0	0	0	0
				NTJ6	16	Test	0	0	1	1	0	1	1	0	1	1
				NTJ6	17	Test	0	0	0	0	0	0	0	0	1	1
				NTJ6	18	Test	0	0	0	0	0	0	0	0	0	0
				NTJ6	19	Test	0	0	0	0	0	0	0	0	1	1
				NTJ6	20	Test	0	0	0	0	0	0	0	0	0	0
				NTJ6	21	Test	0	0	0	0	0	0	0	0	1	1
				NTJ6	22	Test	0	0	0	0	0	0	0	0	1	1
				NTJ6	23	Test	0	0	0	0	0	0	0	0	0	0
				NTJ6	24	Test	0	0	0	0	0	0	0	0	0	0
				NTJ6	25	Test	0	0	0	0	0	0	0	0	1	1
				NTJ6	26	Test	0	1	1	1	1	1	1	1	1	1
				NTJ6	27	Test	0	0	0	0	0	0	0	0	0	0
				NTJ6	28	Test	0	0	0	0	0	0	0	0	0	0
				NTJ6	29	Test	0	0	0	0	0	0	0	0	0	0
				NTJ6	30	Test	0	0	0	0	0	0	0	0	0	0
				NTJ6	31	Test	0	0	0	0	0	0	0	0	0	0
				NTJ6	32	Test	0	0	0	0	0	0	0	0	0	0
				NTJ6	33	Test	0	0	0	0	0	0	0	0	0	0
				NTJ6	34	Test	0	1	1	1	1	1	1	0	1	1
				NTJ6	35	Test	0	0	0	0	0	0	0	0	0	0
				NTJ6	36	Test	0	0	0	0	0	0	0	0	1	1
				NTJ6	37	Test	0	0	0	0	0	0	0	0	1	1
				NTJ6	38	Test	0	0	0	0	0	0	0	0	0	0
				NTJ6	39	Test	0	0	0	0	0	0	0	0	0	0
				NTJ6	40	Test	0	0	0	0	0	0	0	0	1	1
				NTJ6	41	Test	0	1	0	0	0	1	1	1	1	1
				NTJ6	42	Test	0	0	0	0	0	0	0	0	0	0
				NTJ6	43	Test	1	0	1	0	1	0	1	0	1	1
				NTJ6	44	Test	1	1	1	1	1	1	1	0	1	1
				NTJ6	45	Test	0	0	0	0	0	0	0	0	1	1
				NTJ6	46	Test	0	0	0	0	0	0	0	0	0	0
				NTJ6	47	Test	0	0	0	0	0	0	0	0	1	1
				NTJ6	48	Test	0	0	0	0	0	0	0	0	0	0
				NTJ6	49	Test	0	0	0	0	0	0	0	0	0	0
				NTJ6	50	Test	0	0	0	0	0	0	0	0	1	1
				NTJ6	51	Test	0	0	0	0	0	0	0	0	1	1
				NTJ6	52	Test	0	0	0	0	0	0	0	0	0	0
				NTJ6	53	Test	0	0	0	0	0	0	0	0	0	0
				NTJ6	54	Test	0	0	0	0	0	0	0	0	1	1
				NTJ6	55	Test	0	0	0	0	0	0	0	0	1	1
				NTJ6	56	Test	0	0	0	0	0	0	0	0	0	0
				NTJ6	57	Test	0	1	1	0	0	1	0	0	1	1
				NTJ6	58	Test	0	0	0	0	0	0	0	0	1	1
				NTJ6	59	Test	0	0	0	0	0	0	0	0	0	0
				NTJ6	60	Test	0	0	0	0	0	0	0	0	1	1
				NTJ6	61	Test	0	0	0	0	0	0	0	0	0	0
				NTJ6	62	Test	0	0	0	0	0	0	0	0	0	0
				NTJ6	63	Test	0	0	0	0	0	0	0	0	1	1
				NTJ6	64	Test	0	0	0	0	0	0	0	0	0	0
				NTJ6	65	Test	0	0	0	0	0	0	0	0	0	0
				NTJ6	66	Test	0	0	0	0	0	0	0	0	1	1
				NTJ6	67	Test	0	0	0	0	0	0	0	0	0	0
				NTJ6	68	Test	1	1	0	1	1	0	1	1	1	1
				NTJ6	69	Test	0	0	0	0	0	0	0	0	0	0
				NTJ6	70	Test	0	0	0	0	0	0	0	0	1	1
				NTJ6	71	Test	1	0	1	1	1	1	0	1	1	1
				NTJ6	72	Test	0	0	0	0	0	0	0	0	0	0
				NTJ6	73	Test	1	1	1	1	1	1	1	1	1	1
				NTJ6	74	Test	0	0	0	0	0	0	0	0	0	0
				NTJ6	75	Test	1	1	0	1	1	1	1	1	1	1
				NTJ6	76	Test	1	0	1	1	1	1	0	1	1	1
				NTJ6	77	Test	0	0	0	0	0	0	0	0	1	1
				NTJ6	78	Test	0	0	0	0	0	0	0	0	1	1
				NTJ6	79	Test	0	0	0	0	0	0	0	0	0	0
				NTJ6	80	Test	0	0	0	0	0	0	0	0	1	1
				NTJ6	81	Test	1	0	0	1	1	0	0	0	1	1
				NTJ6	82	Test	0	0	0	0	0	0	0	0	1	1
				NTJ6	83	Test	0	0	0	0	0	0	0	0	0	0
				NTJ6	84	Test	1	1	1	1	1	1	0	1	1	1
				NTJ6	85	WT
				NTJ6	86	WT
				NTJ6	87	Test	0	0	0	0	0	0	0	0	0	0
				NTJ6	88	Test	0	0	0	0	0	0	0	0	0	0
				NTJ6	89	Test	0	0	0	0	0	0	0	0	1	1
				NTJ6	90	var
				NTJ6	91	var
				NTJ6	92	Test	0	0	0	0	0	0	0	0	0	0
				NTJ6	93	Test	0	0	0	0	0	0	0	0	0	0
				NTJ6	94	Test	0	0	0	0	0	0	0	0	1	1
				NTJ6	95	Co
				NTJ6	96	Co
				NTJ7	1	Neg	0	0	0	0	0	0	0	0	0	0
				NTJ7	2	Neg	0	0	0	0	0	0	0	0	0	0
				NTJ7	3	Neg	0	0	0	0	0	0	0	0	0	0
				NTJ7	4	Neg	0	0	0	0	0	0	0	0	0	0
				NTJ7	5	Neg	0	0	0	0	0	0	0	0	0	0
				NTJ7	6	Neg	0	0	0	0	0	0	0	0	0	0
				NTJ7	7	Neg	0	0	0	0	0	0	0	0	0	0
				NTJ7	8	Neg	0	0	0	0	0	0	0	0	0	0
				NTJ7	9	Neg	0	0	0	0	0	0	0	0	0	0
				NTJ7	10	Neg	0	0	0	0	0	0	0	0	0	0
				NTJ7	11	Neg	0	0	0	0	0	0	0	0	0	0
				NTJ7	12	Neg	0	0	0	0	0	0	0	0	0	0
				NTJ7	13	Test	0	0	0	0	0	0	0	0	0	0
				NTJ7	14	Test	0	0	0	0	0	0	0	0	1	1
				NTJ7	15	Test	0	0	0	0	0	0	0	0	0	0
				NTJ7	16	Test	0	0	0	0	0	0	0	0	1	1
				NTJ7	17	Test	0	0	0	0	0	0	0	0	0	0
				NTJ7	18	Test	0	0	0	0	0	0	0	0	0	0
				NTJ7	19	Test	0	0	0	0	0	0	0	0	1	1
				NTJ7	20	Test	1	1	1	1	1	1	1	1	1	1
				NTJ7	21	Test	0	0	0	0	0	0	0	0	0	0
				NTJ7	22	Test	0	0	0	0	0	0	0	0	1	1
				NTJ7	23	Test	0	0	0	0	0	0	0	0	1	1
				NTJ7	24	Test	1	1	1	1	1	1	1	1	1	1
				NTJ7	25	Test	0	0	0	0	0	0	0	0	0	0
				NTJ7	26	Test	1	1	1	1	1	0	1	1	1	1
				NTJ7	27	Test	0	0	0	0	0	0	0	0	0	0
				NTJ7	28	Test	0	0	0	0	0	0	0	0	1	1
				NTJ7	29	Test	0	0	0	0	0	0	0	0	0	0
				NTJ7	30	Test	0	0	0	0	0	0	0	0	0	0
				NTJ7	31	Test	0	0	0	0	0	0	0	0	1	1
				NTJ7	32	Test	1	1	1	1	1	1	1	1	1	1
				NTJ7	33	Test	0	0	0	0	0	0	0	0	0	0
				NTJ7	34	Test	0	0	0	0	0	0	0	0	0	0
				NTJ7	35	Test	0	0	0	1	0	0	1	1	1	1
				NTJ7	36	Test	1	1	1	1	1	1	1	1	1	1
				NTJ7	37	Test	0	0	0	0	0	0	0	0	0	0
				NTJ7	38	Test	0	0	0	0	0	0	0	0	1	1
				NTJ7	39	Test	0	0	0	0	0	0	0	0	0	0
				NTJ7	40	Test	1	1	0	0	0	0	0	0	1	1
				NTJ7	41	Test	0	0	0	0	1	0	1	0	1	1
				NTJ7	42	Test	0	0	0	0	0	0	0	0	0	0
				NTJ7	43	Test	1	0	0	1	1	1	1	1	1	1
				NTJ7	44	Test	0	1	1	1	1	1	0	1	1	1
				NTJ7	45	Test	1	0	0	1	0	1	0	0	1	1
				NTJ7	46	Test	0	1	0	1	1	0	1	1	1	1
				NTJ7	47	Test	1	1	1	1	1	1	1	1	1	1
				NTJ7	48	Test	0	0	0	0	0	0	0	0	0	0
				NTJ7	49	Test	0	0	0	0	0	0	0	0	1	1
				NTJ7	50	Test	0	0	0	0	0	0	0	0	0	0
				NTJ7	51	Test	0	0	0	0	0	0	0	0	1	1
				NTJ7	52	Test	1	0	1	1	1	1	1	1	1	1
				NTJ7	53	Test	0	0	0	0	0	0	0	0	1	1
				NTJ7	54	Test	0	0	0	0	0	0	0	0	1	1
				NTJ7	55	Test	0	0	0	0	0	0	0	0	1	1
				NTJ7	56	Test	0	0	0	0	0	0	0	0	0	0
				NTJ7	57	Test	0	0	0	0	0	0	0	0	0	0
				NTJ7	58	Test	0	0	0	0	0	0	0	0	0	0
				NTJ7	59	Test	1	1	1	1	1	1	1	1	1	1
				NTJ7	60	Test	0	0	1	1	1	0	0	1	1	1
				NTJ7	61	Test	0	0	0	0	0	0	0	0	1	1
				NTJ7	62	Test	0	0	0	0	0	0	0	0	1	1
				NTJ7	63	Test	1	1	1	1	1	1	1	1	1	1
				NTJ7	64	Test	0	1	1	1	1	1	1	1	1	1
				NTJ7	65	Test	0	0	0	0	0	0	0	0	0	0
				NTJ7	66	Test	0	0	0	0	0	0	0	0	1	1
				NTJ7	67	Test	0	0	0	1	0	0	1	0	1	1
				NTJ7	68	Test	0	0	1	0	0	0	0	0	1	1
				NTJ7	69	Test	0	0	0	0	1	1	1	1	1	1
				NTJ7	70	Test	0	0	0	0	0	0	0	0	1	1
				NTJ7	71	Test	0	0	0	0	0	0	0	0	0	0
				NTJ7	72	Test	0	0	1	1	1	1	0	0	1	1
				NTJ7	73	Test	0	0	0	0	0	0	0	0	1	1
				NTJ7	74	Test	0	0	0	0	0	0	0	0	1	1
				NTJ7	75	Test	0	0	1	0	0	0	0	0	1	1
				NTJ7	76	Test	0	0	0	0	0	0	0	0	1	0
				NTJ7	77	Test	0	0	0	0	0	0	0	0	0	0
				NTJ7	78	Test	0	0	0	0	0	0	0	0	0	0
				NTJ7	79	Test	0	0	0	0	0	0	0	0	1	1
				NTJ7	80	Test	0	0	1	1	1	1	1	1	1	1
				NTJ7	81	Test	0	0	0	0	0	0	0	0	0	0
				NTJ7	82	Test	0	0	0	0	0	0	0	0	0	0
				NTJ7	83	Test	1	1	1	1	1	1	1	1	1	1
				NTJ7	84	Test	0	0	0	0	0	0	0	0	0	0
				NTJ7	85	WT
				NTJ7	86	WT
				NTJ7	87	Test	1	1	0	1	1	1	1	1	1	1
				NTJ7	88	Test	0	0	0	0	0	0	0	0	1	1
				NTJ7	89	Test	0	0	0	0	0	0	0	0	0	0
				NTJ7	90	var
				NTJ7	91	var
				NTJ7	92	Test	0	0	0	0	0	0	0	0	0	0
				NTJ7	93	Test	0	1	1	1	1	1	1	0	1	1
				NTJ7	94	Test	0	0	0	0	0	0	0	0	0	0
				NTJ7	95	Co
				NTJ7	96	Co
				NTJ8	1	Neg	0	0	0	0	0	0	0	0	0	0
				NTJ8	2	Neg	0	0	0	0	0	0	0	0	0	0
				NTJ8	3	Neg	0	0	0	0	0	0	0	0	0	0
				NTJ8	4	Neg	0	0	0	0	0	0	0	0	0	0
				NTJ8	5	Neg	0	0	0	0	0	0	0	0	0	0
				NTJ8	6	Neg	0	0	0	0	0	0	0	0	0	0
				NTJ8	7	Neg	0	0	0	0	0	0	0	0	0	0
				NTJ8	8	Neg	0	0	0	0	0	0	0	0	0	0
				NTJ8	9	Neg	0	0	0	0	0	0	0	0	0	0
				NTJ8	10	Neg	0	0	0	0	0	0	0	0	0	0
				NTJ8	11	Neg	0	0	0	0	0	0	0	0	0	0
				NTJ8	12	Neg	0	0	0	0	0	0	0	0	0	0
				NTJ8	13	Test	0	0	0	0	0	0	0	0	0	1
				NTJ8	14	Test	0	0	0	0	0	0	0	0	0	0
				NTJ8	15	Test	1	1	1	1	1	1	1	1	1	1
				NTJ8	16	Test	0	0	0	0	0	0	0	0	0	0
				NTJ8	17	Test	0	0	0	0	0	0	0	0	0	1
				NTJ8	18	Test	0	0	0	0	0	0	0	0	1	1
				NTJ8	19	Test	0	1	1	1	1	1	1	0	1	1
				NTJ8	20	Test	0	0	0	0	0	0	0	0	1	1
				NTJ8	21	Test	0	0	0	0	0	0	0	0	0	0
				NTJ8	22	Test	0	0	0	0	0	0	0	0	0	0
				NTJ8	23	Test	0	0	0	0	0	0	0	0	0	0
				NTJ8	24	Test	0	0	0	0	0	0	0	0	1	1
				NTJ8	25	Test	0	0	0	0	0	0	0	0	1	1
				NTJ8	26	Test	0	0	0	0	0	0	0	0	0	0
				NTJ8	27	Test	1	1	1	1	1	1	1	1	1	1
				NTJ8	28	Test	0	0	0	0	0	0	0	0	0	1
				NTJ8	29	Test	0	0	0	0	0	0	0	0	0	0
				NTJ8	30	Test	0	0	0	0	0	0	0	0	1	1
				NTJ8	31	Test	0	0	0	0	0	0	0	0	0	0
				NTJ8	32	Test	1	0	1	1	0	1	1	1	1	1
				NTJ8	33	Test	1	1	1	1	1	1	0	1	1	1
				NTJ8	34	Test	0	0	0	0	0	0	0	0	0	0
				NTJ8	35	Test	0	0	0	0	0	0	0	0	1	1
				NTJ8	36	Test	0	0	0	0	1	0	0	0	1	1
				NTJ8	37	Test	0	0	0	0	0	0	0	0	1	1
				NTJ8	38	Test	1	1	1	1	1	1	1	1	1	1
				NTJ8	39	Test	0	0	0	0	0	0	0	0	1	1
				NTJ8	40	Test	0	0	0	0	0	0	0	0	0	0
				NTJ8	41	Test	0	0	0	0	0	0	0	0	1	1
				NTJ8	42	Test	0	0	0	0	0	0	0	0	1	1
				NTJ8	43	Test	1	0	0	1	1	1	0	0	1	1
				NTJ8	44	Test	1	1	1	1	1	0	1	1	1	1
				NTJ8	45	Test	0	0	0	0	0	0	0	0	0	0
				NTJ8	46	Test	1	1	1	1	1	1	1	1	1	1
				NTJ8	47	Test	0	0	0	0	0	0	0	0	1	1
				NTJ8	48	Test	0	0	0	0	0	0	0	0	0	0
				NTJ8	49	Test	0	0	0	0	0	0	0	0	0	0
				NTJ8	50	Test	1	1	1	1	1	1	1	1	1	1
				NTJ8	51	Test	0	0	0	0	0	0	0	0	0	0
				NTJ8	52	Test	0	0	0	0	0	0	0	0	0	1
				NTJ8	53	Test	0	0	0	0	0	0	0	0	1	1
				NTJ8	54	Test	0	0	0	0	0	0	0	0	0	0
				NTJ8	55	Test	0	0	0	0	0	0	0	0	0	0
				NTJ8	56	Test	1	0	1	1	1	0	1	1	1	1
				NTJ8	57	Test	0	1	1	0	1	1	0	1	1	1
				NTJ8	58	Test	1	1	1	0	1	0	1	1	1	1
				NTJ8	59	Test	0	0	0	0	0	0	0	0	0	0
				NTJ8	60	Test	0	0	0	0	0	0	0	0	1	1
				NTJ8	61	Test	0	0	0	0	0	0	0	0	0	0
				NTJ8	62	Test	0	0	0	0	0	0	0	0	0	0
				NTJ8	63	Test	1	1	1	1	1	1	0	1	1	1
				NTJ8	64	Test	0	0	0	0	0	0	0	0	0	0
				NTJ8	65	Test	0	0	0	0	1	0	0	1	0	0
				NTJ8	66	Test	1	1	1	1	1	1	1	1	1	1
				NTJ8	67	Test	0	0	0	0	0	0	0	0	0	0
				NTJ8	68	Test	1	1	0	1	1	1	1	1	1	1
				NTJ8	69	Test	0	0	0	0	0	0	0	0	0	0
				NTJ8	70	Test	0	0	0	0	0	0	0	0	0	0
				NTJ8	71	Test	0	0	0	1	1	1	1	1	1	1
				NTJ8	72	Test	0	0	0	0	0	0	0	0	0	0
				NTJ8	73	Test	0	0	0	0	0	0	0	0	1	1
				NTJ8	74	Test	0	0	0	0	0	0	0	0	0	0
				NTJ8	75	Test	1	1	1	1	1	1	0	1	1	1
				NTJ8	76	Test	0	0	0	0	0	0	0	0	0	0
				NTJ8	77	Test	0	1	0	0	0	0	0	1	1	1
				NTJ8	78	Test	0	0	0	0	0	0	0	0	0	0
				NTJ8	79	Test	0	0	0	0	0	0	0	0	0	0
				NTJ8	80	Test	0	0	0	0	0	0	0	0	1	1
				NTJ8	81	Test	0	0	0	0	0	0	0	0	0	0
				NTJ8	82	Test	0	0	0	1	0	0	0	1	1	1
				NTJ8	83	Test	0	0	0	0	0	0	0	0	0	1
				NTJ8	84	Test	0	0	0	0	0	0	0	0	1	1
				NTJ8	85	WT
				NTJ8	86	WT
				NTJ8	87	Test	0	0	0	0	0	0	0	0	0	0
				NTJ8	88	Test	0	0	0	0	0	0	0	0	1	1
				NTJ8	89	Test	0	0	0	0	0	0	0	0	1	1
				NTJ8	90	var
				NTJ8	91	var
				NTJ8	92	Test	0	0	0	0	0	0	0	0	1	1
				NTJ8	93	Test	0	0	0	0	0	0	0	0	0	0
				NTJ8	94	Test	0	0	0	0	0	0	0	0	0	0
				NTJ8	95	Co
				NTJ8	96	Co
				NTJ9	1	Neg	0	0	0	0	0	0	0	0	0	0
				NTJ9	2	Neg	0	0	0	0	0	0	0	0	0	0
				NTJ9	3	Neg	0	0	0	0	0	0	0	0	0	0
				NTJ9	4	Neg	0	0	0	0	0	0	0	0	0	0
				NTJ9	5	Neg	0	0	0	0	0	0	0	0	0	0
				NTJ9	6	Neg	0	0	0	0	0	0	0	0	0	0
				NTJ9	7	Neg	0	0	0	0	0	0	0	0	0	0
				NTJ9	8	Neg	0	0	0	0	0	0	0	0	0	0
				NTJ9	9	Neg	0	0	0	0	0	0	0	0	0	0
				NTJ9	10	Neg	0	0	0	0	0	0	0	0	0	0
				NTJ9	11	Neg	0	0	0	0	0	0	0	0	0	0
				NTJ9	12	Neg	0	0	0	0	0	0	0	0	0	0
				NTJ9	13	Test	0	0	0	0	0	0	0	0	0	0
				NTJ9	14	Test	0	0	1	0	0	0	0	0	1	1
				NTJ9	15	Test	0	0	0	0	0	0	0	0	0	0
				NTJ9	16	Test	0	0	0	0	0	0	0	0	0	0
				NTJ9	17	Test	0	0	0	0	0	0	0	0	1	1
				NTJ9	18	Test	0	0	0	0	0	0	0	0	0	0
				NTJ9	19	Test	0	0	0	0	0	0	0	0	1	1
				NTJ9	20	Test	0	0	0	0	0	0	0	0	0	0
				NTJ9	21	Test	0	0	0	0	0	0	0	0	0	0
				NTJ9	22	Test	0	0	0	0	0	0	0	0	0	0
				NTJ9	23	Test	0	0	0	0	0	0	0	0	0	0
				NTJ9	24	Test	0	0	0	0	0	0	0	0	0	0
				NTJ9	25	Test	0	0	0	0	0	0	0	0	1	1
				NTJ9	26	Test	0	0	0	0	0	0	0	0	0	0
				NTJ9	27	Test	1	0	1	1	1	0	1	1	1	1
				NTJ9	28	Test	0	0	0	0	0	0	0	0	0	0
				NTJ9	29	Test	0	0	0	0	0	0	0	0	0	0
				NTJ9	30	Test	0	0	0	0	0	0	0	0	0	0
				NTJ9	31	Test	0	0	0	0	0	0	0	0	0	0
				NTJ9	32	Test	0	0	0	0	0	0	0	0	0	0
				NTJ9	33	Test	0	0	0	0	0	0	0	0	1	1
				NTJ9	34	Test	0	0	0	0	0	0	0	0	0	0
				NTJ9	35	Test	0	0	0	0	0	0	0	0	0	0
				NTJ9	36	Test	0	0	0	0	0	0	0	0	0	0
				NTJ9	37	Test	0	0	0	0	0	0	0	0	1	1
				NTJ9	38	Test	0	0	0	0	0	0	0	0	1	1
				NTJ9	39	Test	0	0	0	0	0	0	0	0	0	0
				NTJ9	40	Test	0	0	0	0	0	0	0	0	0	0
				NTJ9	41	Test	0	0	0	0	0	0	0	0	0	0
				NTJ9	42	Test	0	0	0	0	0	0	0	0	1	1
				NTJ9	43	Test	0	0	0	0	0	0	0	0	0	0
				NTJ9	44	Test	1	0	1	1	1	1	1	1	1	1
				NTJ9	45	Test	0	0	0	0	0	0	0	0	0	0
				NTJ9	46	Test	0	0	0	0	0	0	0	0	0	0
				NTJ9	47	Test	1	1	1	1	1	1	1	0	1	1
				NTJ9	48	Test	0	0	0	0	0	0	0	0	0	0
				NTJ9	49	Test	0	0	0	0	0	0	0	0	1	1
				NTJ9	50	Test	0	0	0	0	0	0	0	0	0	0
				NTJ9	51	Test	0	0	0	0	0	0	0	0	0	0
				NTJ9	52	Test	0	0	0	0	0	0	0	0	0	0
				NTJ9	53	Test	0	0	0	0	0	0	0	0	0	0
				NTJ9	54	Test	0	0	0	0	0	0	0	0	1	1
				NTJ9	55	Test	0	0	0	0	0	0	0	0	1	1
				NTJ9	56	Test	0	0	1	0	0	0	0	0	1	1
				NTJ9	57	Test	0	0	0	0	0	0	0	0	0	0
				NTJ9	58	Test	0	0	0	0	0	0	0	0	0	0
				NTJ9	59	Test	0	0	0	0	0	0	0	0	0	0
				NTJ9	60	Test	0	0	0	0	0	0	0	0	0	0
				NTJ9	61	Test	0	0	0	0	0	0	0	0	0	0
				NTJ9	62	Test	0	0	0	0	0	0	0	0	0	0
				NTJ9	63	Test	0	0	0	0	0	0	0	0	0	0
				NTJ9	64	Test	0	0	0	0	0	0	0	0	0	0
				NTJ9	65	Test	0	0	0	0	0	0	0	0	0	0
				NTJ9	66	Test	0	0	0	0	0	0	0	0	1	1
				NTJ9	67	Test	0	0	0	0	0	0	0	0	0	0
				NTJ9	68	Test	0	0	0	0	0	0	0	0	1	1
				NTJ9	69	Test	0	0	0	0	0	0	0	0	0	0
				NTJ9	70	Test	1	1	1	1	1	0	1	1	1	1
				NTJ9	71	Test	0	0	0	0	0	0	0	0	0	0
				NTJ9	72	Test	0	0	0	0	0	0	0	0	1	0
				NTJ9	73	Test	0	1	0	0	1	0	0	0	1	1
				NTJ9	74	Test	0	0	0	0	0	0	0	0	0	0
				NTJ9	75	Test	0	0	0	0	0	0	0	0	0	0
				NTJ9	76	Test	0	0	0	0	0	0	0	0	1	1
				NTJ9	77	Test	0	0	0	0	0	0	0	0	0	0
				NTJ9	78	Test	0	0	0	0	0	0	0	0	0	0
				NTJ9	79	Test	0	0	0	0	0	0	0	0	0	0
				NTJ9	80	Test	1	1	1	0	1	1	1	0	1	1
				NTJ9	81	Test	1	1	1	1	0	1	1	1	1	1
				NTJ9	82	Test	0	0	0	0	0	0	0	0	0	0
				NTJ9	83	Test	0	0	0	0	0	0	0	0	0	0
				NTJ9	84	Test	0	1	0	0	0	0	1	0	1	1
				NTJ9	85	WT	0	0	0	0	0	0	0	0	0	0
				NTJ9	86	WT	0	0	0	0	0	0	0	0	0	0
				NTJ9	87	Test	1	1	1	1	1	1	1	1	1	1
				NTJ9	88	Test	0	0	0	0	0	0	0	0	0	0
				NTJ9	89	Test	0	0	0	0	0	0	0	0	1	1
				NTJ9	90	var	0	0	0	0	0	0	0	0	0	0
				NTJ9	91	var	0	0	0	0	0	0	0	0	0	0
				NTJ9	92	Test	0	0	0	0	0	0	0	0	0	0
				NTJ9	93	Test	0	0	0	0	0	0	0	0	1	1
				NTJ9	94	Test	0	0	0	0	0	0	0	0	0	0
				NTJ9	95	Co	0	0	0	0	0	0	0	0	0	0
				NTJ9	96	Co	0	0	0	0	0	0	0	0	0	0
				NTJ9	1	Neg	0	0	0	0	0	0	0	0	0	0
				NTJ9	2	Neg	0	0	0	0	0	0	0	0	0	0
				NTJ9	3	Neg	0	0	0	0	0	0	0	0	0	0
				NTJ9	4	Neg	0	0	0	0	0	0	0	0	0	0
				NTJ9	5	Neg	0	0	0	0	0	0	0	0	0	0
				NTJ9	6	Neg	0	0	0	0	0	0	0	0	0	0
				NTJ9	7	Neg	0	0	0	0	0	0	0	0	0	0
				NTJ9	8	Neg	0	0	0	0	0	0	0	0	0	0
				NTJ9	9	Neg	0	0	0	0	0	0	0	0	0	0
				NTJ9	10	Neg	0	0	0	0	0	0	0	0	0	0
				NTJ9	11	Neg	0	0	0	0	0	0	0	0	0	0
				NTJ9	12	Neg	0	0	0	0	0	0	0	0	0	0
				NTJ9	13	Test	0	0	0	0	0	0	0	0	0	0
				NTJ9	14	Test	0	0	0	0	0	0	0	0	1	1
				NTJ9	15	Test	0	0	0	0	0	0	0	0	0	0
				NTJ9	16	Test	0	0	0	0	0	0	0	0	1	1
				NTJ9	17	Test	0	0	0	0	0	0	0	0	0	0
				NTJ9	18	Test	0	0	0	0	0	0	0	0	0	0
				NTJ9	19	Test	0	0	0	0	0	0	0	0	0	0
				NTJ9	20	Test	0	0	0	0	0	0	0	0	0	0
				NTJ9	21	Test	0	0	0	0	0	0	0	0	0	0
				NTJ9	22	Test	0	0	0	0	0	0	0	0	0	0
				NTJ9	23	Test	0	0	0	0	0	0	0	0	1	1
				NTJ9	24	Test	0	0	0	0	0	0	0	0	0	0
				NTJ9	25	Test	0	0	0	0	0	0	0	0	0	0
				NTJ9	26	Test	0	0	0	0	0	0	0	0	1	1
				NTJ9	27	Test	0	0	0	0	0	0	0	0	0	0
				NTJ9	28	Test	0	0	0	0	0	0	0	0	0	0
				NTJ9	29	Test	0	0	0	0	0	0	0	0	1	1
				NTJ9	30	Test	0	0	0	0	0	0	0	0	0	0
				NTJ9	31	Test	0	0	0	0	0	0	0	0	0	0
				NTJ9	32	Test	0	0	1	1	0	0	0	0	1	1
				NTJ9	33	Test	1	0	0	0	0	0	0	0	1	1
				NTJ9	34	Test	0	0	0	0	0	0	0	0	0	0
				NTJ9	35	Test	0	0	0	0	0	0	0	0	0	0
				NTJ9	36	Test	0	0	0	0	0	0	0	0	0	0
				NTJ9	37	Test	0	0	0	1	0	0	0	0	1	1
				NTJ9	38	Test	0	0	0	0	0	0	0	0	1	1
				NTJ9	39	Test	0	0	0	0	0	0	0	0	0	0
				NTJ9	40	Test	0	0	0	0	0	0	0	0	0	0
				NTJ9	41	Test	0	0	0	0	0	0	0	0	1	1
				NTJ9	42	Test	0	0	0	0	0	0	0	0	0	0
				NTJ9	43	Test	0	0	0	0	0	0	0	0	0	0
				NTJ9	44	Test	0	0	0	0	0	0	0	0	0	0
				NTJ9	45	Test	0	0	0	0	0	0	0	0	0	0
				NTJ9	46	Test	1	0	1	1	1	0	1	1	1	1
				NTJ9	47	Test	0	0	0	0	0	0	0	0	0	0
				NTJ9	48	Test	0	0	0	0	0	0	0	0	1	1
				NTJ9	49	Test	0	0	0	0	0	0	0	0	1	1
				NTJ9	50	Test	0	0	0	0	0	0	0	0	1	1
				NTJ9	51	Test	0	0	0	0	0	0	0	0	0	0
				NTJ9	52	Test	0	0	0	0	0	0	0	0	0	0
				NTJ9	53	Test	0	0	0	0	0	0	0	0	0	0
				NTJ9	54	Test	0	0	1	1	0	0	0	0	1	1
				NTJ9	55	Test	0	0	0	0	0	0	0	0	0	0
				NTJ9	56	Test	0	0	0	0	0	0	0	0	0	0
				NTJ9	57	Test	0	1	1	1	1	1	1	1	1	1
				NTJ9	58	Test	0	0	0	0	0	0	0	0	1	1
				NTJ9	59	Test	0	1	1	1	0	0	0	1	1	1
				NTJ9	60	Test	0	0	0	0	0	0	0	0	1	1
				NTJ9	61	Test	0	0	0	0	0	0	0	0	0	0
				NTJ9	62	Test	0	0	0	0	0	0	0	0	1	1
				NTJ9	63	Test	0	0	0	0	0	0	0	0	0	0
				NTJ9	64	Test	0	0	0	0	0	0	0	0	1	1
				NTJ9	65	Test	1	0	0	1	1	1	1	0	1	1
				NTJ9	66	Test	0	0	0	0	0	0	0	0	0	0
				NTJ9	67	Test	0	0	0	0	0	0	0	0	1	1
				NTJ9	68	Test	0	0	0	0	0	0	0	0	0	0
				NTJ9	69	Test	0	0	0	0	0	0	0	0	0	0
				NTJ9	70	Test	0	0	0	0	0	0	0	0	0	0
				NTJ9	71	Test	0	0	0	0	0	0	0	0	1	1
				NTJ9	72	Test	0	0	0	0	0	0	0	0	1	1
				NTJ9	73	Test	0	0	0	0	0	0	0	0	0	0
				NTJ9	74	Test	0	0	0	0	0	0	0	0	1	1
				NTJ9	75	Test	0	0	0	0	0	0	0	0	1	1
				NTJ9	76	Test	0	0	0	0	0	0	0	0	0	0
				NTJ9	77	Test	0	0	1	0	0	0	0	0	1	1
				NTJ9	78	Test	0	0	0	0	0	0	0	0	0	0
				NTJ9	79	Test	0	0	0	0	0	0	0	0	0	0
				NTJ9	80	Test	0	0	0	0	0	0	0	0	0	0
				NTJ9	81	Test	0	0	0	1	0	0	0	0	1	1
				NTJ9	82	Test	0	0	0	0	0	0	0	0	0	0
				NTJ9	83	Test	0	0	0	0	0	0	0	0	0	0
				NTJ9	84	Test	0	0	0	0	0	0	0	0	0	0
				NTJ9	85	WT	0	0	0	0	0	0	0	0	0	0
				NTJ9	86	WT	0	0	0	0	0	0	0	0	0	0
				NTJ9	87	Test	0	0	0	0	0	0	0	0	1	1
				NTJ9	88	Test	0	0	0	0	0	0	0	0	0	0
				NTJ9	89	Test	0	0	0	0	0	0	0	0	0	0
				NTJ9	90	var	0	0	0	0	0	0	0	0	0	0
				NTJ9	91	var	0	0	0	0	0	0	0	0	0	0
				NTJ9	92	Test	0	0	0	0	0	0	0	0	1	1
				NTJ9	93	Test	0	0	0	0	0	0	0	0	1	1
				NTJ9	94	Test	0	0	0	0	0	0	0	0	0	0
				NTJ9	95	Co	0	0	0	0	0	0	0	0	0	0
				NTJ9	96	Co	0	0	0	0	0	0	0	0	0	0
				NTJ10	1	Test	0	0	0	0	0	0	0	0	0	1
				NTJ10	2	Test	0	1	0	0	0	1	1	0	1	1
				NTJ10	3	Test	0	0	0	0	0	0	0	0	1	1
				NTJ10	4	Test	0	0	0	0	0	0	0	0	1	1
				NTJ10	5	Test	0	0	0	0	0	0	0	0	1	1
				NTJ10	6	Test	0	0	0	0	0	0	0	0	0	0
				NTJ10	7	Neg	0	0	0	0	0	0	0	0	0	0
				NTJ10	8	Neg	0	0	0	0	0	0	0	0	0	0
				NTJ10	9	Neg	0	0	0	0	0	0	0	0	0	0
				NTJ10	10	Neg	0	0	0	0	0	0	0	0	0	0
				NTJ10	11	Neg	0	0	0	0	0	0	0	0	0	0
				NTJ10	12	Neg	0	0	0	0	0	0	0	0	0	0
				NTJ10	13	Test	0	0	0	0	0	0	0	0	1	1
				NTJ10	14	Test	0	0	0	0	0	0	0	0	1	1
				NTJ10	15	Test	0	1	1	1	1	1	0	0	1	1
				NTJ10	16	Test	0	0	0	0	0	0	0	0	1	1
				NTJ10	17	Test	0	0	0	0	0	0	0	0	1	1
				NTJ10	18	Test	0	0	0	0	0	0	0	0	1	1
				NTJ10	19	Test	0	0	0	0	0	0	0	0	1	1
				NTJ10	20	Test	0	0	0	0	0	0	0	0	1	1
				NTJ10	21	Test	0	0	0	0	0	0	0	0	1	1
				NTJ10	22	Test	0	0	0	0	0	0	0	0	0	0
				NTJ10	23	Test	0	0	0	0	0	0	0	0	1	1
				NTJ10	24	Test	0	0	0	0	0	0	0	0	1	1
				NTJ10	25	Test	0	0	0	0	0	0	0	0	0	0
				NTJ10	26	Test	0	0	0	0	0	0	0	0	0	0
				NTJ10	27	Test	0	0	1	1	1	0	0	0	1	1
				NTJ10	28	Test	0	0	0	0	0	0	0	0	1	1
				NTJ10	29	Test	0	0	0	0	0	0	0	0	1	1
				NTJ10	30	Test	0	0	0	0	0	0	0	0	0	0
				NTJ10	31	Test	0	0	0	0	0	0	0	0	1	1
				NTJ10	32	Test	0	0	0	0	0	0	0	0	0	0
				NTJ10	33	Test	0	0	0	0	0	0	0	0	1	1
				NTJ10	34	Test	0	0	0	0	0	0	0	0	0	0
				NTJ10	35	Test	0	0	0	0	0	0	0	0	0	0
				NTJ10	36	Test	0	0	0	0	1	1	1	0	1	1
				NTJ10	37	Test	0	0	0	0	0	0	0	0	1	1
				NTJ10	38	Test	0	0	0	0	0	0	0	0	0	0
				NTJ10	39	Test	1	1	1	0	1	1	1	1	1	1
				NTJ10	40	Test	0	0	0	0	0	0	0	0	1	1
				NTJ10	41	Test	0	0	0	0	0	0	0	0	0	0
				NTJ10	42	Test	0	0	0	0	0	0	0	0	1	1
				NTJ10	43	Test	1	1	0	1	1	1	1	0	1	1
				NTJ10	44	Test	0	0	0	0	0	0	0	0	0	0
				NTJ10	45	Test	0	0	0	0	0	0	0	0	0	0
				NTJ10	46	Test	0	0	0	0	0	0	0	0	0	0
				NTJ10	47	Test	0	0	0	0	0	0	0	0	0	0
				NTJ10	48	Test	0	0	0	0	0	0	0	0	1	1
				NTJ10	49	Test	0	0	0	0	0	0	0	0	1	1
				NTJ10	50	Test	0	0	0	0	0	0	0	0	1	1
				NTJ10	51	Test	0	0	0	0	0	0	0	0	1	1
				NTJ10	52	Test	0	0	0	0	0	0	0	0	0	0
				NTJ10	53	Test	0	0	0	0	0	0	0	0	1	1
				NTJ10	54	Test	0	0	0	0	0	0	0	0	0	0
				NTJ10	55	Test	0	0	0	0	0	0	0	0	1	1
				NTJ10	56	Test	0	0	0	0	0	0	0	0	1	1
				NTJ10	57	Test	1	0	0	0	0	0	0	0	1	1
				NTJ10	58	Test	0	0	0	0	0	0	0	0	1	1
				NTJ10	59	Test	0	0	0	0	0	0	0	0	1	1
				NTJ10	60	Test	0	0	0	0	0	0	0	0	1	1
				NTJ10	61	Test	0	0	0	0	0	0	0	0	0	0
				NTJ10	62	Test	0	0	0	0	0	0	0	0	1	1
				NTJ10	63	Test	0	0	0	0	0	0	0	0	1	1
				NTJ10	64	Test	1	0	0	1	1	1	1	1	1	1
				NTJ10	65	Test	0	0	0	0	1	1	1	0	1	1
				NTJ10	66	Test	0	1	0	0	1	0	0	0	1	1
				NTJ10	67	Test	0	0	0	0	0	0	0	0	1	1
				NTJ10	68	Test	0	0	0	0	0	0	0	0	0	0
				NTJ10	69	Test	0	0	0	0	0	0	0	0	0	0
				NTJ10	70	Test	0	0	0	0	0	0	0	0	1	1
				NTJ10	71	Test	0	0	0	0	0	0	0	0	0	0
				NTJ10	72	Test	0	0	0	0	0	0	0	0	0	0
				NTJ10	73	Test	0	0	1	0	0	0	0	0	1	1
				NTJ10	74	Test	0	0	0	0	0	0	0	0	0	0
				NTJ10	75	Test	0	0	0	0	0	0	1	1	1	1
				NTJ10	76	Test	1	1	0	0	1	0	1	1	1	1
				NTJ10	77	Test	0	0	0	0	0	0	0	0	0	0
				NTJ10	78	Test	0	1	0	0	0	0	0	1	1	1
				NTJ10	79	Test	0	0	0	0	0	0	0	0	1	1
				NTJ10	80	Test	0	0	0	0	0	0	0	0	0	0
				NTJ10	81	Test	0	0	0	0	0	0	0	0	1	1
				NTJ10	82	Test	0	0	0	0	0	0	0	0	0	0
				NTJ10	83	Test	0	1	0	1	0	1	1	1	1	1
				NTJ10	84	Test	0	0	0	0	0	0	0	0	1	1
				NTJ10	85	WT	0	0	0	0	0	0	0	0	0	0
				NTJ10	86	WT	0	0	0	0	0	0	0	0	0	0
				NTJ10	87	Test	0	0	0	0	0	0	0	0	0	0
				NTJ10	88	Test	0	0	0	0	0	0	0	0	0	0
				NTJ10	89	Test	0	0	0	0	0	0	0	0	1	1
				NTJ10	90	var	0	0	0	0	0	0	0	0	0	0
				NTJ10	91	var	0	0	0	0	0	0	0	0	0	0
				NTJ10	92	Test	0	0	0	0	0	0	0	0	1	1
				NTJ10	93	Test	1	1	1	1	1	1	1	1	1	1
				NTJ10	94	Test	0	0	0	0	0	0	0	0	1	1
				NTJ10	95	Co	0	0	0	0	0	0	0	0	0	0
				NTJ10	96	Co	0	0	0	0	0	0	0	0	0	0
				NTJ10	1	Test	0	0	0	0	0	0	0	0	1	1
				NTJ10	2	Test	0	0	0	0	0	0	0	0	1	1
				NTJ10	3	Test	0	0	0	0	0	0	0	0	1	1
				NTJ10	4	Test	0	0	0	0	0	0	0	0	0	0
				NTJ10	5	Test	0	0	0	0	0	0	1	0	1	1
				NTJ10	6	Test	0	0	0	0	0	0	0	0	0	0
				NTJ10	7	Neg	0	0	0	0	0	0	0	0	0	0
				NTJ10	8	Neg	0	0	0	0	0	0	0	0	0	0
				NTJ10	9	Neg	0	0	0	0	0	0	0	0	0	0
				NTJ10	10	Neg	0	0	0	0	0	0	0	0	0	0
				NTJ10	11	Neg	0	0	0	0	0	0	0	0	0	0
				NTJ10	12	Neg	0	0	0	0	0	0	0	0	0	0
				NTJ10	13	Test	1	0	0	1	0	0	0	1	1	1
				NTJ10	14	Test	0	0	0	0	0	0	0	0	1	1
				NTJ10	15	Test	0	0	0	0	0	0	0	0	0	0
				NTJ10	16	Test	0	0	0	0	0	0	0	0	1	1
				NTJ10	17	Test	0	0	0	0	0	0	0	0	0	0
				NTJ10	18	Test	0	0	0	0	0	0	0	0	1	1
				NTJ10	19	Test	0	0	0	0	0	0	0	0	0	0
				NTJ10	20	Test	0	0	0	0	0	0	0	0	0	0
				NTJ10	21	Test	0	0	0	0	0	0	0	0	0	0
				NTJ10	22	Test	0	0	0	0	0	0	0	0	0	0
				NTJ10	23	Test	0	0	0	0	0	0	0	0	1	1
				NTJ10	24	Test	0	0	0	0	0	0	0	0	0	0
				NTJ10	25	Test	0	0	0	0	0	0	0	0	0	0
				NTJ10	26	Test	0	0	0	0	0	0	0	0	0	0
				NTJ10	27	Test	0	0	0	0	0	0	0	0	1	1
				NTJ10	28	Test	0	0	0	0	0	0	0	0	0	0
				NTJ10	29	Test	0	0	1	0	0	0	0	0	1	1
				NTJ10	30	Test	0	1	0	1	0	0	1	1	1	1
				NTJ10	31	Test	0	0	0	0	0	0	0	0	1	1
				NTJ10	32	Test	0	0	0	0	0	0	0	1	1	1
				NTJ10	33	Test	0	0	0	0	0	0	0	0	1	1
				NTJ10	34	Test	0	0	0	0	0	0	0	0	1	1
				NTJ10	35	Test	1	0	1	1	0	0	1	1	1	1
				NTJ10	36	Test	1	0	0	1	0	0	1	1	1	1
				NTJ10	37	Test	0	0	0	0	0	0	0	0	1	1
				NTJ10	38	Test	0	0	0	0	0	0	0	0	1	1
				NTJ10	39	Test	0	0	0	0	0	0	0	0	0	0
				NTJ10	40	Test	0	0	0	0	0	0	0	0	1	1
				NTJ10	41	Test	0	0	0	0	0	0	0	0	1	1
				NTJ10	42	Test	0	0	0	0	0	0	0	0	1	1
				NTJ10	43	Test	0	0	0	0	0	0	0	0	1	1
				NTJ10	44	Test	1	1	0	1	0	0	1	1	1	1
				NTJ10	45	Test	0	0	0	0	0	0	0	0	1	1
				NTJ10	46	Test	0	0	0	0	1	0	0	0	1	1
				NTJ10	47	Test	1	1	0	1	0	0	1	1	1	1
				NTJ10	48	Test	1	1	0	1	0	0	0	1	1	1
				NTJ10	49	Test	0	0	0	0	0	0	0	0	1	1
				NTJ10	50	Test	0	0	0	0	0	0	0	0	1	1
				NTJ10	51	Test	0	0	0	0	0	0	0	0	1	1
				NTJ10	52	Test	0	0	0	0	0	0	0	0	1	1
				NTJ10	53	Test	0	0	0	0	0	0	0	0	1	1
				NTJ10	54	Test	0	0	0	0	0	0	0	0	0	0
				NTJ10	55	Test	0	0	0	0	0	0	0	0	1	1
				NTJ10	56	Test	0	0	0	0	0	0	0	0	1	1
				NTJ10	57	Test	0	0	0	0	1	1	0	0	1	1
				NTJ10	58	Test	0	0	0	0	0	0	0	0	1	1
				NTJ10	59	Test	0	0	0	0	0	0	0	0	1	1
				NTJ10	60	Test	0	0	0	0	0	0	0	0	1	1
				NTJ10	61	Test	0	0	0	0	0	0	0	0	1	1
				NTJ10	62	Test	0	0	0	0	0	0	0	0	0	0
				NTJ10	63	Test	0	0	0	0	0	0	0	0	1	1
				NTJ10	64	Test	0	0	0	0	0	0	0	0	0	0
				NTJ10	65	Test	0	0	0	0	1	1	0	0	1	1
				NTJ10	66	Test	0	0	0	0	0	0	0	0	1	1
				NTJ10	67	Test	0	0	0	0	0	0	0	0	1	1
				NTJ10	68	Test	0	0	0	0	0	0	0	0	0	0
				NTJ10	69	Test	0	0	0	0	0	0	0	0	1	1
				NTJ10	70	Test	0	0	0	0	0	0	0	0	0	0
				NTJ10	71	Test	0	0	0	0	0	0	0	0	0	0
				NTJ10	72	Test	0	0	0	0	0	0	0	0	1	1
				NTJ10	73	Test	0	0	0	0	0	0	0	0	1	1
				NTJ10	74	Test	0	0	0	0	0	0	0	0	0	0
				NTJ10	75	Test	0	0	0	0	0	0	0	0	1	1
				NTJ10	76	Test	0	0	0	0	0	0	0	0	0	0
				NTJ10	77	Test	0	0	0	0	0	0	0	0	1	1
				NTJ10	78	Test	0	0	0	0	0	0	0	1	1	1
				NTJ10	79	Test	0	0	0	0	0	0	0	0	0	0
				NTJ10	80	Test	0	0	0	0	0	0	0	1	1	1
				NTJ10	81	Test	1	1	1	1	0	0	1	1	1	1
				NTJ10	82	Test	0	0	0	0	0	0	0	0	0	0
				NTJ10	83	Test	0	0	0	0	0	0	0	0	1	1
				NTJ10	84	Test	0	0	0	0	0	0	0	0	1	1
				NTJ10	85	WT	0	0	0	0	0	0	0	0	0	0
				NTJ10	86	WT	0	0	0	0	0	0	0	0	0	0
				NTJ10	87	Test	0	0	0	0	0	0	0	0	1	1
				NTJ10	88	Test	0	0	0	0	0	0	0	0	1	1
				NTJ10	89	Test	0	0	0	1	0	0	1	1	1	1
				NTJ10	90	var	0	0	0	0	0	0	0	0	0	0
				NTJ10	91	var	0	0	0	0	0	0	0	0	0	0
				NTJ10	92	Test	0	0	0	0	0	0	0	0	1	1
				NTJ10	93	Test	0	0	0	0	0	0	0	0	1	1
				NTJ10	94	Test	0	0	0	0	0	0	0	0	0	0
				NTJ10	95	Co	0	0	0	0	0	0	0	0	0	0
				NTJ10	96	Co	0	0	0	0	0	0	0	0	0	0
				NTJ11	1	Test	0	0	0	0	0	0	0	0	0	0
				NTJ11	2	Test	0	0	0	0	0	0	0	0	0	0
				NTJ11	3	Test	0	0	0	0	0	0	0	0	1	1
				NTJ11	4	Test	0	0	0	0	0	0	0	0	1	1
				NTJ11	5	Test	0	0	0	0	0	0	0	0	0	0
				NTJ11	6	Test	0	0	0	0	0	0	0	0	0	0
				NTJ11	7	Neg	0	0	0	0	0	0	0	0	0	0
				NTJ11	8	Neg	0	0	0	0	0	0	0	0	0	0
				NTJ11	9	Neg	0	0	0	0	0	0	0	0	0	0
				NTJ11	10	Neg	0	0	0	0	0	0	0	0	1	1
				NTJ11	11	Neg	0	0	0	0	0	0	0	0	0	0
				NTJ11	12	Neg	0	0	0	0	0	0	0	0	0	0
				NTJ11	13	Test	0	0	0	0	0	0	0	0	1	1
				NTJ11	14	Test	0	0	0	0	1	0	0	1	1	1
				NTJ11	15	Test	0	0	0	0	0	0	0	0	0	0
				NTJ11	16	Test	0	0	0	0	0	0	0	0	1	1
				NTJ11	17	Test	0	0	0	0	0	0	0	1	1	1
				NTJ11	18	Test	0	0	0	0	0	0	0	0	1	1
				NTJ11	19	Test	0	0	0	0	0	0	0	0	0	0
				NTJ11	20	Test	0	0	0	0	0	0	0	0	1	1
				NTJ11	21	Test	0	0	0	0	0	0	0	0	1	1
				NTJ11	22	Test	0	0	0	0	0	0	0	0	0	0
				NTJ11	23	Test	0	0	0	0	0	0	0	0	1	1
				NTJ11	24	Test	0	0	0	0	0	0	0	0	1	1
				NTJ11	25	Test	0	0	0	1	0	0	0	0	1	1
				NTJ11	26	Test	1	0	1	1	1	1	1	0	1	1
				NTJ11	27	Test	1	1	1	1	1	1	1	1	1	1
				NTJ11	28	Test	0	0	0	0	0	0	0	0	0	0
				NTJ11	29	Test	0	0	0	0	0	0	0	0	1	1
				NTJ11	30	Test	0	0	0	0	0	0	0	0	1	1
				NTJ11	31	Test	1	1	1	1	1	1	1	1	1	1
				NTJ11	32	Test	0	0	0	0	0	0	0	0	0	0
				NTJ11	33	Test	0	0	0	0	0	0	0	0	0	0
				NTJ11	34	Test	0	0	0	0	0	0	0	0	1	1
				NTJ11	35	Test	0	0	0	0	0	0	0	1	1	1
				NTJ11	36	Test	0	0	0	0	0	0	0	0	0	0
				NTJ11	37	Test	0	0	0	0	0	0	0	0	0	0
				NTJ11	38	Test	0	0	0	0	0	0	0	0	1	1
				NTJ11	39	Test	0	0	0	0	0	0	0	0	0	0
				NTJ11	40	Test	0	0	0	0	0	0	0	0	1	1
				NTJ11	41	Test	0	0	0	0	0	0	0	0	0	0
				NTJ11	42	Test	0	0	0	0	0	0	0	0	1	1
				NTJ11	43	Test	1	1	0	1	0	1	1	1	1	1
				NTJ11	44	Test	0	0	0	0	0	0	0	0	1	1
				NTJ11	45	Test	0	0	0	0	0	0	0	0	1	1
				NTJ11	46	Test	0	0	0	0	0	0	0	0	0	0
				NTJ11	47	Test	0	0	0	0	0	0	0	0	0	0
				NTJ11	48	Test	1	0	0	0	0	0	0	0	1	1
				NTJ11	49	Test	0	0	0	0	0	0	0	0	1	1
				NTJ11	50	Test	1	0	1	1	1	1	1	1	1	1
				NTJ11	51	Test	0	0	0	0	0	0	0	0	0	0
				NTJ11	52	Test	0	0	0	0	0	0	0	0	0	0
				NTJ11	53	Test	1	0	0	1	1	1	1	1	1	1
				NTJ11	54	Test	0	0	0	0	0	0	0	0	0	0
				NTJ11	55	Test	0	0	0	0	0	0	0	0	0	0
				NTJ11	56	Test	0	1	1	1	0	1	1	0	1	1
				NTJ11	57	Test	1	0	1	1	1	1	1	1	1	1
				NTJ11	58	Test	0	0	0	0	0	0	0	0	0	0
				NTJ11	59	Test	0	0	0	0	0	0	0	0	0	0
				NTJ11	60	Test	0	0	0	0	0	0	0	0	1	1
				NTJ11	61	Test	0	0	0	0	0	0	0	0	1	1
				NTJ11	62	Test	0	0	0	0	0	0	0	0	0	0
				NTJ11	63	Test	1	1	1	1	1	1	1	1	1	1
				NTJ11	64	Test	0	0	0	0	0	0	0	0	1	1
				NTJ11	65	Test	0	0	0	0	0	0	0	0	0	0
				NTJ11	66	Test	0	0	0	0	0	0	0	0	1	1
				NTJ11	67	Test	0	0	0	0	0	0	0	0	1	1
				NTJ11	68	Test	0	0	0	0	0	0	0	0	1	1
				NTJ11	69	Test	0	0	0	0	0	0	0	0	1	1
				NTJ11	70	Test	0	0	0	0	0	0	0	0	1	1
				NTJ11	71	Test	0	0	0	0	0	0	0	0	0	0
				NTJ11	72	Test	0	0	0	0	0	1	1	0	1	1
				NTJ11	73	Test	0	0	0	0	0	0	0	0	0	0
				NTJ11	74	Test	0	0	0	0	0	0	0	0	0	0
				NTJ11	75	Test	0	0	0	0	0	0	0	0	0	0
				NTJ11	76	Test	1	1	1	1	1	1	1	1	1	1
				NTJ11	77	Test	0	0	0	0	0	0	0	0	1	1
				NTJ11	78	Test	0	0	0	0	0	0	0	0	0	0
				NTJ11	79	Test	1	0	0	1	1	0	1	1	1	1
				NTJ11	80	Test	0	0	0	0	0	0	0	0	1	1
				NTJ11	81	Test	1	1	0	0	1	1	1	1	1	1
				NTJ11	82	Test	0	0	0	0	0	0	0	0	0	0
				NTJ11	83	Test	0	0	0	0	0	0	0	0	0	0
				NTJ11	84	Test	0	0	0	0	0	0	0	0	1	1
				NTJ11	85	WT	0	0	0	0	0	0	0	0	0	0
				NTJ11	86	WT	0	0	0	0	0	0	0	0	0	0
				NTJ11	87	Test	0	0	0	0	0	0	0	0	0	0
				NTJ11	88	Test	0	0	0	0	0	0	0	0	0	0
				NTJ11	89	Test	0	0	0	0	0	0	0	0	0	0
				NTJ11	90	var	0	0	0	0	0	0	0	0	0	0
				NTJ11	91	var	0	0	0	0	0	0	0	0	0	0
				NTJ11	92	Test	0	0	1	1	1	1	1	1	1	1
				NTJ11	93	Test	0	0	0	1	1	0	0	0	1	1
				NTJ11	94	Test	0	0	0	0	0	0	0	0	0	0
				NTJ11	95	Co	0	0	0	0	0	0	0	0	0	0
				NTJ11	96	Co	0	0	0	0	0	0	0	0	0	0
				NTJ11	1	Test	0	0	0	0	0	0	0	0	1	1
				NTJ11	2	Test	0	0	0	0	0	1	0	1	1	1
				NTJ11	3	Test	1	1	0	0	1	0	1	1	1	1
				NTJ11	4	Test	0	0	0	0	0	0	0	0	1	1
				NTJ11	5	Test	0	0	0	0	0	0	0	0	0	0
				NTJ11	6	Test	0	0	0	0	0	0	0	0	0	0
				NTJ11	7	Neg	0	0	0	0	0	0	0	0	0	0
				NTJ11	8	Neg	0	0	0	0	0	0	0	0	0	0
				NTJ11	9	Neg	0	0	0	0	0	0	0	0	0	0
				NTJ11	10	Neg	0	0	0	0	0	0	0	0	0	0
				NTJ11	11	Neg	0	0	0	0	0	0	0	0	0	0
				NTJ11	12	Neg	0	0	0	0	0	0	0	0	0	0
				NTJ11	13	Test	0	0	0	0	0	0	0	0	0	0
				NTJ11	14	Test	0	0	0	0	0	0	0	0	1	1
				NTJ11	15	Test	0	0	0	0	0	0	0	0	1	1
				NTJ11	16	Test	0	0	0	0	0	0	0	0	0	0
				NTJ11	17	Test	0	0	0	0	0	0	0	0	1	1
				NTJ11	18	Test	0	0	0	0	0	0	0	0	0	0
				NTJ11	19	Test	0	0	0	0	0	0	0	0	0	0
				NTJ11	20	Test	0	0	0	0	0	0	0	0	0	0
				NTJ11	21	Test	0	0	0	0	0	0	0	0	0	0
				NTJ11	22	Test	0	0	0	0	0	0	0	0	0	0
				NTJ11	23	Test	0	0	0	0	0	0	0	0	1	1
				NTJ11	24	Test	0	0	0	0	0	0	0	0	1	1
				NTJ11	25	Test	0	0	0	0	0	0	0	0	0	0
				NTJ11	26	Test	0	0	0	0	0	0	0	0	1	1
				NTJ11	27	Test	0	0	0	0	0	0	0	0	1	1
				NTJ11	28	Test	0	0	0	0	0	1	0	0	1	1
				NTJ11	29	Test	1	1	1	1	1	0	1	0	1	1
				NTJ11	30	Test	0	0	0	0	0	0	0	0	1	1
				NTJ11	31	Test	0	0	0	0	0	0	0	0	1	1
				NTJ11	32	Test	0	1	0	0	1	0	0	1	1	1
				NTJ11	33	Test	0	0	0	0	0	0	0	0	0	0
				NTJ11	34	Test	1	1	0	1	1	1	1	1	1	1
				NTJ11	35	Test	0	0	0	0	0	1	0	1	1	1
				NTJ11	36	Test	0	0	0	0	0	0	0	0	0	0
				NTJ11	37	Test	0	0	0	0	0	0	0	0	0	0
				NTJ11	38	Test	0	0	0	0	0	0	0	0	1	1
				NTJ11	39	Test	0	0	0	0	1	0	0	0	1	1
				NTJ11	40	Test	0	0	0	0	0	0	0	0	0	0
				NTJ11	41	Test	0	0	0	0	0	0	0	0	1	1
				NTJ11	42	Test	0	0	0	0	1	0	0	1	1	1
				NTJ11	43	Test	0	0	0	0	0	0	0	0	0	0
				NTJ11	44	Test	0	0	0	0	0	0	0	0	1	1
				NTJ11	45	Test	0	0	0	0	0	0	0	0	0	0
				NTJ11	46	Test	0	0	0	0	0	0	0	0	1	1
				NTJ11	47	Test	0	0	0	0	0	0	0	0	0	0
				NTJ11	48	Test	0	0	0	0	0	0	0	0	1	1
				NTJ11	49	Test	0	0	0	0	0	0	0	0	0	0
				NTJ11	50	Test	0	0	0	0	0	0	0	0	0	0
				NTJ11	51	Test	0	0	0	0	0	0	0	0	1	1
				NTJ11	52	Test	0	0	0	0	0	0	0	0	0	0
				NTJ11	53	Test	0	0	0	0	0	0	0	0	0	0
				NTJ11	54	Test	0	0	0	0	0	0	0	0	1	1
				NTJ11	55	Test	0	0	0	0	0	0	0	0	0	0
				NTJ11	56	Test	0	0	0	0	0	0	0	0	0	0
				NTJ11	57	Test	0	0	0	0	0	0	0	0	1	1
				NTJ11	58	Test	0	0	0	0	0	0	0	0	0	0
				NTJ11	59	Test	0	0	0	0	0	0	0	0	0	0
				NTJ11	60	Test	0	0	0	0	0	0	0	0	0	0
				NTJ11	61	Test	0	0	0	0	0	0	0	0	0	0
				NTJ11	62	Test	0	0	0	0	0	0	0	0	1	1
				NTJ11	63	Test	0	0	0	0	0	0	0	0	0	0
				NTJ11	64	Test	0	0	0	0	0	0	0	0	1	1
				NTJ11	65	Test	0	0	0	0	0	0	0	0	1	1
				NTJ11	66	Test	0	1	0	1	1	0	0	1	1	1
				NTJ11	67	Test	0	0	0	0	0	0	0	0	1	1
				NTJ11	68	Test	1	0	0	1	1	1	0	1	1	1
				NTJ11	69	Test	0	0	0	0	0	0	0	0	1	1
				NTJ11	70	Test	0	0	0	0	0	0	0	0	1	1
				NTJ11	71	Test	0	0	0	0	0	0	0	0	0	0
				NTJ11	72	Test	0	0	0	0	0	0	0	0	0	0
				NTJ11	73	Test	0	0	0	0	0	0	0	0	0	0
				NTJ11	74	Test	0	0	0	0	0	0	0	0	0	0
				NTJ11	75	Test	0	0	0	0	0	0	0	0	1	1
				NTJ11	76	Test	0	0	0	1	0	0	0	0	1	1
				NTJ11	77	Test	0	0	0	0	0	0	0	0	1	1
				NTJ11	78	Test	0	0	0	0	0	0	0	0	0	0
				NTJ11	79	Test	0	0	0	0	0	0	0	0	0	0
				NTJ11	80	Test	0	0	0	0	0	0	0	0	0	0
				NTJ11	81	Test	1	1	1	1	1	1	1	0	1	1
				NTJ11	82	Test	0	0	0	0	0	0	0	0	0	0
				NTJ11	83	Test	1	0	1	1	0	0	0	1	1	1
				NTJ11	84	Test	0	0	0	0	0	0	0	0	1	1
				NTJ11	85	WT	0	0	0	0	0	0	0	0	0	0
				NTJ11	86	WT	0	0	0	0	0	0	0	0	0	0
				NTJ11	87	Test	0	0	0	0	0	0	0	0	1	1
				NTJ11	88	Test	0	0	0	0	0	0	0	0	1	1
				NTJ11	89	Test	0	0	0	0	0	0	0	0	0	0
				NTJ11	90	var	0	0	0	0	0	0	0	0	0	0
				NTJ11	91	var	0	0	0	0	0	0	0	0	0	0
				NTJ11	92	Test	0	0	0	0	0	0	0	0	1	1
				NTJ11	93	Test	0	0	0	0	0	0	0	0	0	0
				NTJ11	94	Test	0	0	0	0	0	0	0	0	0	0
				NTJ11	95	Co	0	0	0	0	0	0	0	0	0	0
				NTJ11	96	Co	0	0	0	0	0	0	0	0	0	0
				NTJ28	1	var.Cells	0	0	0	0	0	0	0	0	0	0
				NTJ28	2	var.Cells	0	0	0	0	0	0	0	0	0	0
				NTJ28	3	var.Cells	0	0	0	0	0	0	0	0	0	0
				NTJ28	4	var.Cells	0	0	0	0	0	0	0	0	0	0
				NTJ28	5	var.Cells	0	0	0	0	0	0	0	0	0	0
				NTJ28	6	var.Cells	0	0	0	0	0	0	0	0	0	0
				NTJ28	7	Neg	0	0	0	0	0	0	0	0	0	0
				NTJ28	8	Neg	0	0	0	0	0	0	0	0	0	0
				NTJ28	9	Neg	0	0	0	0	0	0	0	0	0	0
				NTJ28	10	Neg	0	0	0	0	0	0	0	0	0	0
				NTJ28	11	Neg	0	0	0	0	0	0	0	0	0	0
				NTJ28	12	Neg	0	0	0	0	0	0	0	0	0	0
				NTJ28	13	Test	0	0	0	0	0	0	0	0	1	1
				NTJ28	14	Test	0	0	0	0	0	0	0	0	1	1
				NTJ28	15	Test	0	0	0	0	0	0	0	0	0	0
				NTJ28	16	Test	1	1	1	1	1	1	1	1	1	1
				NTJ28	17	Test	1	0	1	0	0	1	1	0	1	1
				NTJ28	18	Test	0	0	0	0	0	0	0	0	1	1
				NTJ28	19	Test	1	1	1	1	1	1	1	1	1	1
				NTJ28	20	Test	0	1	1	0	1	1	1	1	1	1
				NTJ28	21	Test	0	0	0	0	0	0	0	0	0	0
				NTJ28	22	Test	0	1	1	1	1	1	1	1	1	1
				NTJ28	23	Test	0	0	0	0	0	0	0	0	1	1
				NTJ28	24	Test	0	0	0	0	0	0	0	0	1	1
				NTJ28	25	Test	0	0	0	0	0	0	0	0	1	1
				NTJ28	26	Test	1	1	1	1	1	1	1	1	1	1
				NTJ28	27	Test	0	1	0	0	0	0	0	0	1	1
				NTJ28	28	Test	0	0	0	0	0	0	0	0	1	1
				NTJ28	29	Test	0	0	0	0	0	0	0	0	1	1
				NTJ28	30	Test	0	0	0	0	0	0	0	0	1	1
				NTJ28	31	Test	0	0	0	0	0	0	0	0	1	1
				NTJ28	32	Test	0	0	0	0	0	0	0	0	0	0
				NTJ28	33	Test	0	0	0	0	0	0	0	0	1	1
				NTJ28	34	Test	0	0	0	0	0	0	0	0	0	0
				NTJ28	35	Test	1	0	0	1	0	0	0	1	1	1
				NTJ28	36	Test	0	0	0	0	0	0	0	0	0	0
				NTJ28	37	Test	0	0	0	0	0	0	0	0	1	1
				NTJ28	38	Test	0	0	0	0	1	0	0	0	1	1
				NTJ28	39	Test	1	1	0	1	1	1	1	1	1	1
				NTJ28	40	Test	1	1	1	1	1	1	1	0	1	1
				NTJ28	41	Test	1	1	1	1	1	1	1	1	1	1
				NTJ28	42	Test	1	1	1	1	1	1	0	1	1	1
				NTJ28	43	Test	0	0	0	0	0	0	0	0	0	0
				NTJ28	44	Test	1	1	1	1	1	1	0	0	1	1
				NTJ28	45	Test	0	0	0	0	0	0	1	0	1	1
				NTJ28	46	Test	0	0	0	0	0	0	0	0	0	0
				NTJ28	47	Test	0	0	0	0	0	0	0	0	1	1
				NTJ28	48	Test	0	0	0	0	0	0	0	0	1	1
				NTJ28	49	Test	0	0	0	0	0	0	0	0	1	1
				NTJ28	50	Test	0	0	0	0	0	0	0	0	1	1
				NTJ28	51	Test	0	1	1	1	1	1	1	0	1	1
				NTJ28	52	Test	1	1	1	1	1	1	1	1	1	1
				NTJ28	53	Test	0	0	0	0	0	0	0	0	1	1
				NTJ28	54	Test	0	0	0	0	0	0	0	0	0	0
				NTJ28	55	Test	0	1	0	0	1	0	0	1	1	1
				NTJ28	56	Test	0	0	0	0	0	0	0	0	1	1
				NTJ28	57	Test	1	0	1	0	1	0	0	0	1	1
				NTJ28	58	Test	0	0	0	0	0	0	0	0	1	1
				NTJ28	59	Test	0	0	0	0	0	0	0	0	1	1
				NTJ28	60	Test	1	1	1	1	1	1	1	1	1	1
				NTJ28	61	Test	1	1	1	1	1	1	1	1	1	1
				NTJ28	62	Test	1	0	0	1	1	0	0	0	1	1
				NTJ28	63	Test	0	0	0	0	0	1	1	1	1	1
				NTJ28	64	Test	0	0	0	0	0	0	0	0	1	1
				NTJ28	65	Test	0	0	0	0	0	0	0	0	0	0
				NTJ28	66	Test	1	1	1	1	1	1	0	0	1	1
				NTJ28	67	Test	0	0	0	0	0	0	0	0	1	1
				NTJ28	68	Test	0	0	0	0	0	0	0	0	1	1
				NTJ28	69	Test	0	0	0	0	0	0	0	0	0	0
				NTJ28	70	Test	0	0	0	0	0	0	0	0	0	0
				NTJ28	71	Test	1	1	1	0	1	1	1	1	1	1
				NTJ28	72	Test	0	0	0	0	0	0	0	0	1	1
				NTJ28	73	Test	0	1	0	0	1	1	0	1	1	1
				NTJ28	74	Test	0	0	0	0	0	0	0	0	0	0
				NTJ28	75	Test	0	0	0	0	0	0	0	0	1	1
				NTJ28	76	Test	0	0	0	0	0	0	0	0	1	1
				NTJ28	77	Test	0	0	0	0	0	0	0	0	1	1
				NTJ28	78	Test	1	1	1	0	1	0	0	1	1	1
				NTJ28	79	Test	0	0	0	0	0	0	0	0	1	1
				NTJ28	80	Test	0	0	0	0	0	0	0	1	1	1
				NTJ28	81	Test	0	0	0	0	0	0	0	0	0	0
				NTJ28	82	Test	1	0	0	0	1	1	1	1	1	1
				NTJ28	83	Test	0	1	0	1	1	1	1	1	1	1
				NTJ28	84	Test	0	0	0	0	0	0	0	0	1	1
				NTJ28	85	WT	0	0	0	0	0	0	0	0	0	0
				NTJ28	86	WT	0	0	0	0	0	0	0	0	0	0
				NTJ28	87	Test	1	1	1	1	1	1	1	1	1	1
				NTJ28	88	Test	0	0	0	0	0	0	0	0	0	0
				NTJ28	89	Test	1	1	1	1	1	1	1	1	1	1
				NTJ28	90	var	0	0	0	0	0	0	0	0	0	0
				NTJ28	91	var	0	0	0	0	0	0	0	0	0	0
				NTJ28	92	Test	1	1	1	1	0	1	1	1	1	1
				NTJ28	93	Test	0	0	0	0	0	0	0	0	1	1
				NTJ28	94	Test	1	1	0	1	1	1	1	1	1	1
				NTJ28	95	Co	0	0	0	0	0	0	0	0	0	0
				NTJ28	96	Co	0	0	0	0	0	0	0	0	0	0
				NTJ28	1	var.Cells	0	0	0	0	0	0	0	0	0	0
				NTJ28	2	var.Cells	0	0	0	0	0	0	0	0	0	0
				NTJ28	3	var.Cells	0	0	0	0	0	0	0	0	0	0
				NTJ28	4	var.Cells	0	0	0	0	0	0	0	0	0	0
				NTJ28	5	var.Cells	0	0	0	0	0	0	0	0	0	0
				NTJ28	6	var.Cells	0	0	0	0	0	0	0	0	0	0
				NTJ28	7	Neg	0	0	0	0	0	0	0	0	0	0
				NTJ28	8	Neg	0	0	0	0	0	0	0	0	0	0
				NTJ28	9	Neg	0	0	0	0	0	0	0	0	0	0
				NTJ28	10	Neg	0	0	0	0	0	0	0	0	0	0
				NTJ28	11	Neg	0	0	0	0	0	0	0	0	0	0
				NTJ28	12	Neg	0	0	0	0	0	0	0	0	0	0
				NTJ28	13	Test	0	0	0	0	0	0	0	0	1	1
				NTJ28	14	Test	0	0	0	0	0	0	0	0	1	1
				NTJ28	15	Test	0	0	0	0	0	0	0	0	0	0
				NTJ28	16	Test	0	0	0	0	0	0	0	0	1	1
				NTJ28	17	Test	0	0	0	0	0	0	0	0	0	0
				NTJ28	18	Test	0	0	0	0	0	0	0	0	0	0
				NTJ28	19	Test	0	0	0	0	0	0	0	0	0	0
				NTJ28	20	Test	0	0	0	0	0	1	0	0	1	1
				NTJ28	21	Test	1	1	0	1	1	0	1	1	1	1
				NTJ28	22	Test	0	0	0	0	0	0	0	0	0	0
				NTJ28	23	Test	0	0	0	0	0	0	1	0	1	1
				NTJ28	24	Test	1	1	0	1	1	0	1	1	1	1
				NTJ28	25	Test	0	0	0	0	0	0	0	0	1	1
				NTJ28	26	Test	0	1	0	0	1	1	0	1	1	1
				NTJ28	27	Test	0	0	0	0	0	0	0	0	0	0
				NTJ28	28	Test	0	0	0	0	0	0	0	0	1	1
				NTJ28	29	Test	0	0	0	0	0	0	0	0	0	0
				NTJ28	30	Test	1	0	0	1	1	1	0	1	1	1
				NTJ28	31	Test	0	0	0	0	0	0	0	0	1	1
				NTJ28	32	Test	0	0	0	0	0	1	0	0	1	1
				NTJ28	33	Test	1	1	0	1	0	1	0	0	1	1
				NTJ28	34	Test	0	0	0	0	0	0	0	0	1	1
				NTJ28	35	Test	0	0	0	0	0	0	0	0	1	1
				NTJ28	36	Test	0	0	0	0	0	0	0	0	1	1
				NTJ28	37	Test	0	0	0	0	0	0	0	0	1	1
				NTJ28	38	Test	0	0	0	0	0	0	0	0	1	1
				NTJ28	39	Test	0	1	0	1	1	1	1	1	1	1
				NTJ28	40	Test	0	0	0	0	0	0	0	0	1	1
				NTJ28	41	Test	0	0	0	0	0	0	0	0	0	0
				NTJ28	42	Test	0	0	0	0	0	0	0	0	1	1
				NTJ28	43	Test	0	0	0	0	0	0	0	0	0	0
				NTJ28	44	Test	0	0	0	0	0	0	0	0	1	1
				NTJ28	45	Test	0	0	0	0	1	0	0	0	1	1
				NTJ28	46	Test	0	0	0	0	0	0	0	0	1	1
				NTJ28	47	Test	0	0	0	0	0	0	0	0	1	1
				NTJ28	48	Test	0	0	0	0	0	0	0	0	1	1
				NTJ28	49	Test	0	0	0	0	0	0	0	0	1	1
				NTJ28	50	Test	0	0	0	0	0	0	0	0	1	1
				NTJ28	51	Test	0	0	0	0	0	0	0	0	1	1
				NTJ28	52	Test	0	0	0	0	0	0	0	0	0	0
				NTJ28	53	Test	0	1	1	0	0	0	0	1	1	1
				NTJ28	54	Test	0	0	0	0	0	0	0	0	1	1
				NTJ28	55	Test	0	0	0	0	0	0	0	0	1	1
				NTJ28	56	Test	0	0	0	0	0	1	0	0	0	0
				NTJ28	57	Test	0	0	0	1	0	0	1	0	1	1
				NTJ28	58	Test	0	0	0	0	0	0	0	0	1	1
				NTJ28	59	Test	0	0	0	0	0	0	0	0	1	1
				NTJ28	60	Test	0	0	0	0	0	0	0	0	1	1
				NTJ28	61	Test	0	0	0	0	0	0	0	0	1	1
				NTJ28	62	Test	0	0	0	0	0	0	0	0	1	1
				NTJ28	63	Test	0	0	0	0	0	0	0	0	1	1
				NTJ28	64	Test	0	0	0	0	0	0	0	0	1	1
				NTJ28	65	Test	0	0	0	0	0	0	0	0	1	1
				NTJ28	66	Test	0	0	0	0	0	0	0	0	0	0
				NTJ28	67	Test	0	0	0	0	0	0	0	0	1	1
				NTJ28	68	Test	0	0	0	0	0	0	0	0	0	0
				NTJ28	69	Test	0	0	0	0	0	0	0	0	1	1
				NTJ28	70	Test	0	0	0	0	0	0	0	0	1	1
				NTJ28	71	Test	0	0	0	0	0	0	0	0	1	1
				NTJ28	72	Test	0	0	0	0	0	0	0	0	1	1
				NTJ28	73	Test	0	0	0	0	0	0	0	0	1	1
				NTJ28	74	Test	0	0	0	0	0	0	0	0	1	1
				NTJ28	75	Test	0	0	0	0	0	0	0	0	1	1
				NTJ28	76	Test	0	0	0	1	0	0	1	1	1	1
				NTJ28	77	Test	1	1	0	0	1	1	1	1	1	1
				NTJ28	78	Test	0	0	0	0	0	0	0	0	1	1
				NTJ28	79	Test	0	0	0	0	0	0	0	0	0	0
				NTJ28	80	Test	0	0	0	0	0	0	0	0	0	0
				NTJ28	81	Test	0	0	0	0	0	0	0	0	1	1
				NTJ28	82	Test	0	0	0	1	0	0	0	0	1	1
				NTJ28	83	Test	0	0	0	0	0	0	0	1	1	1
				NTJ28	84	Test	0	0	0	0	0	0	0	0	1	1
				NTJ28	85	WT	0	0	0	0	0	0	0	0	0	0
				NTJ28	86	WT	0	0	0	0	0	0	0	0	0	0
				NTJ28	87	Test	1	1	1	1	1	1	1	1	1	1
				NTJ28	88	Test	0	0	0	0	0	0	0	0	1	1
				NTJ28	89	Test	0	0	0	0	0	0	0	0	0	0
				NTJ28	90	var	0	0	0	0	0	0	0	0	0	0
				NTJ28	91	var	0	0	0	0	0	0	0	0	0	0
				NTJ28	92	Test	0	0	0	0	0	0	0	0	1	1
				NTJ28	93	Test	0	0	0	0	0	0	0	0	1	1
				NTJ28	94	Test	0	0	0	0	0	0	0	0	1	1
				NTJ28	95	Co	0	0	0	0	0	0	0	0	0	0
				NTJ28	96	Co	0	0	0	0	0	0	0	0	0	0
				NTJ28	1	var.Cells	0	0	0	0	0	0	0	0	0	0
				NTJ28	2	var.Cells	0	0	0	0	0	0	0	0	0	0
				NTJ28	3	var.Cells	0	0	0	0	0	0	0	0	0	0
				NTJ28	4	var.Cells	0	0	0	0	0	0	0	0	0	0
				NTJ28	5	var.Cells	0	0	0	0	0	0	0	0	0	0
				NTJ28	6	var.Cells	0	0	0	0	0	0	0	0	0	0
				NTJ28	7	Neg	0	0	0	0	0	0	0	0	0	0
				NTJ28	8	Neg	0	0	0	0	0	0	0	0	0	0
				NTJ28	9	Neg	0	0	0	0	0	0	0	0	0	0
				NTJ28	10	Neg	0	0	0	0	0	0	0	0	0	0
				NTJ28	11	Neg	0	0	0	0	0	0	0	0	0	0
				NTJ28	12	Neg	0	0	0	0	0	0	0	0	0	0
				NTJ28	13	Test	0	0	0	0	0	0	0	0	1	1
				NTJ28	14	Test	0	0	0	0	0	0	0	0	0	0
				NTJ28	15	Test	0	0	0	0	0	0	0	0	1	1
				NTJ28	16	Test	0	1	0	1	1	1	1	1	1	1
				NTJ28	17	Test	0	0	0	0	0	0	0	0	1	1
				NTJ28	18	Test	0	0	0	0	0	0	0	0	1	1
				NTJ28	19	Test	0	0	0	0	0	0	0	0	0	0
				NTJ28	20	Test	0	0	0	0	0	0	0	0	1	1
				NTJ28	21	Test	0	0	0	0	0	0	0	0	1	1
				NTJ28	22	Test	1	0	0	0	0	0	0	0	1	1
				NTJ28	23	Test	0	0	0	0	0	0	0	0	1	1
				NTJ28	24	Test	0	0	0	0	0	0	0	0	1	1
				NTJ28	25	Test	0	1	1	0	1	0	0	0	1	1
				NTJ28	26	Test	0	1	0	0	0	1	1	1	1	1
				NTJ28	27	Test	0	0	0	0	0	0	0	0	0	0
				NTJ28	28	Test	1	0	1	0	1	1	1	1	1	1
				NTJ28	29	Test	1	1	1	1	1	1	1	1	1	1
				NTJ28	30	Test	0	0	0	0	0	0	0	0	0	0
				NTJ28	31	Test	0	0	0	0	0	0	0	0	1	1
				NTJ28	32	Test	0	0	0	0	0	0	0	0	1	1
				NTJ28	33	Test	0	0	0	0	0	0	0	0	1	1
				NTJ28	34	Test	0	0	0	0	0	0	0	0	0	0
				NTJ28	35	Test	0	0	0	0	0	0	0	0	1	1
				NTJ28	36	Test	0	0	0	0	0	0	0	0	0	0
				NTJ28	37	Test	0	0	0	0	0	0	0	0	1	1
				NTJ28	38	Test	0	0	0	0	0	0	0	0	1	1
				NTJ28	39	Test	1	1	1	1	0	1	1	1	1	1
				NTJ28	40	Test	0	0	0	0	0	0	0	0	1	1
				NTJ28	41	Test	0	0	0	0	0	0	0	0	1	1
				NTJ28	42	Test	0	0	0	0	0	0	0	0	1	1
				NTJ28	43	Test	1	0	0	0	0	0	0	0	1	1
				NTJ28	44	Test	0	0	0	0	0	0	0	0	1	1
				NTJ28	45	Test	0	0	1	0	1	0	0	1	1	1
				NTJ28	46	Test	0	0	0	0	0	0	0	0	0	0
				NTJ28	47	Test	0	0	0	0	0	0	0	0	1	1
				NTJ28	48	Test	0	0	0	0	0	0	0	0	0	0
				NTJ28	49	Test	0	0	0	0	0	0	0	0	1	1
				NTJ28	50	Test	0	1	0	1	1	1	1	1	1	1
				NTJ28	51	Test	0	0	0	0	0	0	0	0	0	0
				NTJ28	52	Test	0	0	0	0	0	0	0	0	0	0
				NTJ28	53	Test	0	0	0	0	0	0	0	0	0	0
				NTJ28	54	Test	1	1	0	1	1	0	1	1	1	1
				NTJ28	55	Test	1	1	1	1	0	0	1	1	1	1
				NTJ28	56	Test	0	0	0	0	0	0	0	0	1	1
				NTJ28	57	Test	0	0	0	0	0	0	0	0	0	0
				NTJ28	58	Test	0	0	0	0	0	0	0	0	1	1
				NTJ28	59	Test	0	0	0	0	0	0	0	0	0	0
				NTJ28	60	Test	0	0	0	0	0	0	0	0	1	1
				NTJ28	61	Test	0	0	0	0	0	0	0	0	1	1
				NTJ28	62	Test	0	0	0	0	0	0	0	0	1	1
				NTJ28	63	Test	0	0	0	0	0	0	0	0	1	1
				NTJ28	64	Test	1	0	0	1	1	1	1	0	1	1
				NTJ28	65	Test	1	0	0	1	1	1	1	0	1	1
				NTJ28	66	Test	0	0	0	0	0	0	0	0	1	1
				NTJ28	67	Test	1	0	1	0	1	0	1	0	1	1
				NTJ28	68	Test	0	0	0	0	0	0	0	0	0	0
				NTJ28	69	Test	0	0	0	0	0	0	0	0	1	1
				NTJ28	70	Test	0	1	1	0	1	0	1	1	1	1
				NTJ28	71	Test	0	0	0	0	0	0	0	0	0	0
				NTJ28	72	Test	0	0	0	0	0	0	0	0	1	1
				NTJ28	73	Test	1	1	0	0	1	1	0	1	1	1
				NTJ28	74	Test	0	0	0	0	0	0	0	0	1	1
				NTJ28	75	Test	1	0	0	0	0	1	1	1	1	1
				NTJ28	76	Test	0	0	0	0	0	0	0	0	1	1
				NTJ28	77	Test	0	0	0	0	0	0	0	0	1	1
				NTJ28	78	Test	1	1	0	1	1	1	1	0	1	1
				NTJ28	79	Test	0	0	0	0	0	0	1	1	1	1
				NTJ28	80	Test	0	0	0	0	0	0	0	1	1	1
				NTJ28	81	Test	0	0	0	1	0	0	1	0	0	0
				NTJ28	82	Test	0	1	1	1	0	1	1	1	1	1
				NTJ28	83	Test	1	0	0	0	1	1	1	0	1	1
				NTJ28	84	Test	0	0	0	0	0	0	0	0	1	1
				NTJ28	85	WT	0	0	0	0	0	0	0	0	0	0
				NTJ28	86	WT	0	0	0	0	0	0	0	0	0	0
				NTJ28	87	Test	1	1	0	0	1	0	0	0	1	1
				NTJ28	88	Test	1	1	1	1	1	1	1	1	1	1
				NTJ28	89	Test	0	0	0	0	0	0	0	0	1	1
				NTJ28	90	var	0	0	0	0	0	0	0	0	0	0
				NTJ28	91	var	0	0	0	0	0	0	0	0	0	0
				NTJ28	92	Test	0	0	0	0	0	0	0	0	1	1
				NTJ28	93	Test	1	1	1	1	1	0	1	0	1	1
				NTJ28	94	Test	0	0	0	0	0	0	0	0	0	0
				NTJ28	95	Co	0	0	0	0	0	0	0	0	0	0
				NTJ28	96	Co	0	0	0	0	0	0	0	0	0	0
				NTJ30	1	var.Cells	0	0	0	0	0	0	0	0	0	0
				NTJ30	2	var.Cells	0	0	0	0	0	0	0	0	0	0
				NTJ30	3	var.Cells	0	0	0	0	0	0	0	0	0	0
				NTJ30	4	var.Cells	0	0	0	0	0	0	0	0	0	0
				NTJ30	5	var.Cells	0	0	0	0	0	0	0	0	0	0
				NTJ30	6	var.Cells	0	0	0	0	0	0	0	0	0	0
				NTJ30	7	Neg	0	0	0	0	0	0	0	0	0	0
				NTJ30	8	Neg	0	0	0	0	0	0	0	0	0	0
				NTJ30	9	Neg	0	0	0	0	0	0	0	0	0	0
				NTJ30	10	Neg	0	0	0	0	0	0	0	0	0	0
				NTJ30	11	Neg	0	0	0	0	0	0	0	0	0	0
				NTJ30	12	Neg	0	0	0	0	0	0	0	0	0	0
				NTJ30	13	Test	0	0	0	1	0	0	1	0	1	1
				NTJ30	14	Test	1	1	1	1	1	1	1	1	1	1
				NTJ30	15	Test	0	0	0	0	0	0	0	0	1	1
				NTJ30	16	Test	0	0	0	0	0	0	0	0	0	0
				NTJ30	17	Test	0	0	0	0	0	0	0	0	1	1
				NTJ30	18	Test	0	0	0	0	0	0	0	0	0	0
				NTJ30	19	Test	0	0	0	0	0	0	0	0	0	0
				NTJ30	20	Test	1	1	1	1	1	1	1	1	1	1
				NTJ30	21	Test	0	0	0	0	0	0	0	0	0	0
				NTJ30	22	Test	0	0	0	0	0	0	0	0	1	1
				NTJ30	23	Test	0	0	0	0	0	0	0	0	0	0
				NTJ30	24	Test	0	0	0	0	0	0	0	0	1	1
				NTJ30	25	Test	0	0	0	0	0	0	0	0	0	0
				NTJ30	26	Test	1	1	1	1	1	1	1	0	1	1
				NTJ30	27	Test	0	0	0	0	0	0	0	0	0	0
				NTJ30	28	Test	0	0	0	0	0	0	0	0	0	0
				NTJ30	29	Test	0	0	0	0	0	0	0	0	1	1
				NTJ30	30	Test	0	0	0	0	0	0	0	0	0	0
				NTJ30	31	Test	0	0	0	0	0	0	0	0	0	0
				NTJ30	32	Test	0	0	0	0	0	0	0	0	0	0
				NTJ30	33	Test	1	0	0	1	1	0	0	1	1	1
				NTJ30	34	Test	1	0	0	0	1	1	1	0	1	1
				NTJ30	35	Test	0	0	0	0	0	0	0	0	0	0
				NTJ30	36	Test	0	0	0	0	0	0	0	0	0	0
				NTJ30	37	Test	0	1	0	1	1	0	1	1	1	1
				NTJ30	38	Test	0	0	0	0	0	0	0	0	0	0
				NTJ30	39	Test	0	0	0	0	0	0	0	0	1	1
				NTJ30	40	Test	0	0	0	0	0	0	0	0	0	0
				NTJ30	41	Test	0	0	0	0	0	0	0	0	0	0
				NTJ30	42	Test	0	0	0	0	0	0	0	0	1	1
				NTJ30	43	Test	0	0	0	0	0	0	0	0	0	0
				NTJ30	44	Test	1	1	0	1	1	0	1	1	1	1
				NTJ30	45	Test	0	0	0	0	0	0	0	0	0	0
				NTJ30	46	Test	0	0	0	0	0	0	0	0	0	0
				NTJ30	47	Test	1	0	1	1	1	1	1	1	1	1
				NTJ30	48	Test	1	0	0	1	1	1	1	1	1	1
				NTJ30	49	Test	1	1	1	1	1	1	1	1	1	1
				NTJ30	50	Test	0	0	0	0	0	0	0	0	1	1
				NTJ30	51	Test	0	0	0	0	0	0	0	0	0	0
				NTJ30	52	Test	0	0	0	0	0	0	0	0	1	1
				NTJ30	53	Test	1	0	1	1	1	1	1	1	1	1
				NTJ30	54	Test	0	0	0	0	0	0	0	0	1	1
				NTJ30	55	Test	0	0	0	0	0	0	0	0	0	0
				NTJ30	56	Test	0	0	0	0	0	0	0	0	0	0
				NTJ30	57	Test	1	1	0	1	1	0	1	1	1	1
				NTJ30	58	Test	0	1	0	0	1	0	1	1	1	1
				NTJ30	59	Test	0	0	0	0	0	0	0	0	0	0
				NTJ30	60	Test	0	0	0	0	0	0	0	0	0	0
				NTJ30	61	Test	0	0	0	0	0	0	0	0	0	0
				NTJ30	62	Test	0	0	0	0	0	0	0	0	0	0
				NTJ30	63	Test	0	0	0	0	0	0	0	0	1	1
				NTJ30	64	Test	0	0	0	0	0	0	0	0	1	1
				NTJ30	65	Test	0	0	0	0	0	0	0	0	0	0
				NTJ30	66	Test	1	1	1	0	1	1	1	1	1	1
				NTJ30	67	Test	0	0	0	0	0	0	0	0	1	1
				NTJ30	68	Test	1	1	1	1	1	1	1	1	1	1
				NTJ30	69	Test	1	1	1	1	1	1	1	1	1	1
				NTJ30	70	Test	0	0	0	0	0	0	0	0	0	0
				NTJ30	71	Test	0	0	0	0	0	0	0	0	0	0
				NTJ30	72	Test	0	0	0	0	0	0	0	0	1	1
				NTJ30	73	Test	1	1	0	1	1	1	1	1	1	1
				NTJ30	74	Test	1	1	1	1	1	1	1	1	1	1
				NTJ30	75	Test	1	1	1	1	1	1	1	1	1	1
				NTJ30	76	Test	1	1	1	1	1	1	1	1	1	1
				NTJ30	77	Test	1	1	1	1	1	1	1	1	1	1
				NTJ30	78	Test	0	0	0	0	0	0	0	0	1	1
				NTJ30	79	Test	1	1	1	1	1	0	1	1	1	1
				NTJ30	80	Test	1	1	0	1	0	0	1	1	1	1
				NTJ30	81	Test	0	0	0	0	0	0	0	0	0	0
				NTJ30	82	Test	0	0	0	0	0	0	0	0	0	0
				NTJ30	83	Test	1	1	0	1	1	1	1	1	1	1
				NTJ30	84	Test	1	1	1	1	1	1	1	1	1	1
				NTJ30	85	WT	0	0	0	0	0	0	0	0	0	0
				NTJ30	86	WT	0	0	0	0	0	0	0	0	0	0
				NTJ30	87	Test	1	0	0	1	1	0	1	1	1	1
				NTJ30	88	Test	0	0	0	0	0	0	0	0	0	0
				NTJ30	89	Test	0	0	0	0	0	0	0	0	1	1
				NTJ30	90	var	0	0	0	0	0	0	0	0	0	0
				NTJ30	91	var	0	0	0	0	0	0	0	0	0	0
				NTJ30	92	Test	0	0	0	0	0	0	0	0	0	0
				NTJ30	93	Test	0	0	0	0	0	0	0	0	0	0
				NTJ30	94	Test	0	0	0	0	0	0	0	0	0	0
				NTJ30	95	Co	0	0	0	0	0	0	0	0	0	0
				NTJ30	96	Co	0	0	0	0	0	0	0	0	0	0
				NTJ30	1	var.Cells	0	0	0	0	0	0	0	0	0	0
				NTJ30	2	var.Cells	0	0	0	0	0	0	0	0	0	0
				NTJ30	3	var.Cells	0	0	0	0	0	0	0	0	0	0
				NTJ30	4	var.Cells	0	0	0	0	0	0	0	0	0	0
				NTJ30	5	var.Cells	0	0	0	0	0	0	0	0	0	0
				NTJ30	6	var.Cells	0	0	0	0	0	0	0	0	0	0
				NTJ30	7	Neg	0	0	0	0	0	0	0	0	0	0
				NTJ30	8	Neg	0	0	0	0	0	0	0	0	0	0
				NTJ30	9	Neg	0	0	0	0	0	0	0	0	0	0
				NTJ30	10	Neg	0	0	0	0	0	0	0	0	0	0
				NTJ30	11	Neg	0	0	0	0	0	0	0	0	0	0
				NTJ30	12	Neg	0	0	0	0	0	0	0	0	0	0
				NTJ30	13	Test	0	0	0	0	0	0	0	0	0	0
				NTJ30	14	Test	0	0	0	0	0	0	0	0	1	1
				NTJ30	15	Test	0	0	0	0	0	0	0	0	1	1
				NTJ30	16	Test	0	0	0	0	0	0	0	0	0	0
				NTJ30	17	Test	0	0	0	0	0	0	0	0	0	0
				NTJ30	18	Test	0	0	0	0	0	0	0	0	1	1
				NTJ30	19	Test	0	0	0	0	0	0	0	0	0	0
				NTJ30	20	Test	0	0	0	0	0	0	0	0	0	0
				NTJ30	21	Test	0	0	0	0	0	0	0	0	1	1
				NTJ30	22	Test	0	0	0	0	0	0	0	0	0	0
				NTJ30	23	Test	0	0	0	0	0	0	0	0	1	1
				NTJ30	24	Test	0	0	0	0	0	0	0	0	1	1
				NTJ30	25	Test	0	0	0	0	0	0	0	0	1	1
				NTJ30	26	Test	0	0	0	0	0	0	0	0	0	0
				NTJ30	27	Test	0	0	0	0	0	0	0	0	1	1
				NTJ30	28	Test	0	0	0	0	0	0	0	0	0	0
				NTJ30	29	Test	0	0	0	0	0	0	0	0	0	0
				NTJ30	30	Test	0	0	0	0	0	0	0	0	0	0
				NTJ30	31	Test	0	0	0	0	0	0	0	0	1	1
				NTJ30	32	Test	0	0	0	0	0	0	0	0	1	1
				NTJ30	33	Test	0	0	0	0	0	0	0	0	0	0
				NTJ30	34	Test	0	0	0	0	0	0	0	0	0	0
				NTJ30	35	Test	0	0	0	0	0	0	0	0	1	1
				NTJ30	36	Test	1	1	1	1	1	0	1	0	1	1
				NTJ30	37	Test	0	0	0	0	0	0	0	0	0	0
				NTJ30	38	Test	0	0	0	0	0	0	0	0	1	1
				NTJ30	39	Test	0	0	0	0	0	0	0	0	1	1
				NTJ30	40	Test	0	0	0	0	0	0	0	0	0	0
				NTJ30	41	Test	0	0	0	0	0	0	0	0	1	1
				NTJ30	42	Test	0	0	0	0	0	0	0	0	1	1
				NTJ30	43	Test	0	0	0	0	0	0	0	0	0	0
				NTJ30	44	Test	0	0	0	0	0	0	0	0	1	1
				NTJ30	45	Test	0	0	0	0	0	0	0	0	0	0
				NTJ30	46	Test	0	1	1	1	1	1	1	0	1	1
				NTJ30	47	Test	0	0	0	0	0	0	0	0	1	1
				NTJ30	48	Test	0	0	0	0	0	0	0	0	1	1
				NTJ30	49	Test	0	0	0	0	0	0	0	0	0	0
				NTJ30	50	Test	0	0	0	0	0	0	0	0	1	1
				NTJ30	51	Test	0	0	0	0	0	0	0	0	0	0
				NTJ30	52	Test	0	0	0	0	0	0	0	0	0	0
				NTJ30	53	Test	0	0	0	0	0	0	0	0	0	0
				NTJ30	54	Test	0	0	0	0	0	0	0	0	1	1
				NTJ30	55	Test	0	0	0	0	0	0	0	0	1	1
				NTJ30	56	Test	0	0	0	0	0	0	0	0	0	0
				NTJ30	57	Test	1	1	1	1	1	1	1	1	1	1
				NTJ30	58	Test	0	0	0	0	0	0	0	0	0	0
				NTJ30	59	Test	0	0	0	0	0	0	0	0	1	1
				NTJ30	60	Test	0	0	0	0	0	0	0	0	1	1
				NTJ30	61	Test	0	0	1	0	1	0	0	1	1	1
				NTJ30	62	Test	0	0	0	0	0	0	0	0	0	0
				NTJ30	63	Test	0	0	0	0	0	0	0	0	1	1
				NTJ30	64	Test	0	0	0	0	0	0	0	0	0	0
				NTJ30	65	Test	0	0	0	0	0	0	0	0	0	0
				NTJ30	66	Test	0	0	0	0	0	0	0	0	0	0
				NTJ30	67	Test	0	0	0	0	0	0	0	0	0	0
				NTJ30	68	Test	1	1	1	0	1	1	1	1	1	1
				NTJ30	69	Test	0	0	0	0	0	0	0	0	0	0
				NTJ30	70	Test	0	0	0	0	0	0	0	0	0	0
				NTJ30	71	Test	0	0	0	0	0	0	0	0	0	0
				NTJ30	72	Test	0	0	0	0	0	0	0	0	0	0
				NTJ30	73	Test	0	0	0	0	0	0	0	0	0	0
				NTJ30	74	Test	0	0	0	0	0	0	0	0	1	1
				NTJ30	75	Test	0	0	0	0	0	0	0	0	0	0
				NTJ30	76	Test	0	0	0	0	0	0	0	0	0	0
				NTJ30	77	Test	0	0	0	0	0	0	0	0	0	0
				NTJ30	78	Test	0	0	0	0	0	0	0	0	1	1
				NTJ30	79	Test	0	0	0	0	0	0	0	0	1	1
				NTJ30	80	Test	0	0	0	0	0	0	0	0	0	0
				NTJ30	81	Test	0	0	0	0	0	0	0	0	0	0
				NTJ30	82	Test	0	0	0	0	0	0	0	0	1	1
				NTJ30	83	Test	1	1	1	1	1	1	1	1	1	1
				NTJ30	84	Test	0	0	0	0	0	0	0	0	0	0
				NTJ30	85	WT	0	0	0	0	0	0	0	0	0	0
				NTJ30	86	WT	0	0	0	0	0	0	0	0	0	0
				NTJ30	87	Test	0	0	0	0	0	0	0	0	0	0
				NTJ30	88	Test	0	0	0	0	0	0	0	0	0	0
				NTJ30	89	Test	0	0	0	0	0	0	0	0	0	0
				NTJ30	90	var	0	0	0	0	0	0	0	0	0	0
				NTJ30	91	var	0	0	0	0	0	0	0	0	0	0
				NTJ30	92	Test	1	0	0	1	1	0	0	1	1	1
				NTJ30	93	Test	0	0	0	0	0	0	0	0	0	0
				NTJ30	94	Test	0	0	0	0	0	0	0	0	1	1
				NTJ30	95	Co	0	0	0	0	0	0	0	0	0	0
				NTJ30	96	Co	0	0	0	0	0	0	0	0	0	0
				NTJ30	1	var.Cells	0	0	0	0	0	0	0	0	0	0
				NTJ30	2	var.Cells	0	0	0	0	0	0	0	0	0	0
				NTJ30	3	var.Cells	0	0	0	0	0	0	0	0	0	0
				NTJ30	4	var.Cells	0	0	0	0	0	0	0	0	0	0
				NTJ30	5	var.Cells	0	0	0	0	0	0	0	0	0	0
				NTJ30	6	var.Cells	0	0	0	0	0	0	0	0	0	0
				NTJ30	7	Neg	0	0	0	0	0	0	0	0	0	0
				NTJ30	8	Neg	0	0	0	0	0	0	0	0	0	0
				NTJ30	9	Neg	0	0	0	0	0	0	0	0	0	0
				NTJ30	10	Neg	0	0	0	0	0	0	0	0	0	0
				NTJ30	11	Neg	0	0	0	0	0	0	0	0	0	0
				NTJ30	12	Neg	0	0	0	0	0	0	0	0	0	0
				NTJ30	13	Test	0	0	0	0	0	0	0	0	0	0
				NTJ30	14	Test	0	0	0	0	0	0	0	0	0	0
				NTJ30	15	Test	0	0	0	0	0	0	0	0	0	0
				NTJ30	16	Test	0	0	0	0	0	0	0	0	0	0
				NTJ30	17	Test	0	0	0	0	0	0	0	0	1	1
				NTJ30	18	Test	0	0	0	0	0	0	0	0	0	0
				NTJ30	19	Test	0	0	0	0	0	0	0	0	0	0
				NTJ30	20	Test	0	0	0	0	0	0	0	0	0	0
				NTJ30	21	Test	0	0	0	0	0	0	0	0	1	1
				NTJ30	22	Test	0	0	0	0	0	0	0	0	0	0
				NTJ30	23	Test	0	0	0	0	0	0	0	0	1	1
				NTJ30	24	Test	0	0	0	0	0	0	0	0	0	0
				NTJ30	25	Test	0	0	0	0	0	0	0	0	1	1
				NTJ30	26	Test	0	0	0	0	0	0	0	0	0	0
				NTJ30	27	Test	0	0	0	0	0	0	0	0	1	1
				NTJ30	28	Test	0	0	0	0	0	0	0	0	1	1
				NTJ30	29	Test	0	0	0	0	0	0	0	0	1	1
				NTJ30	30	Test	0	0	0	0	0	0	0	0	1	1
				NTJ30	31	Test	0	0	0	0	0	0	0	0	0	0
				NTJ30	32	Test	0	0	0	0	0	0	0	0	0	0
				NTJ30	33	Test	1	1	0	0	1	0	1	0	1	1
				NTJ30	34	Test	0	0	0	0	0	0	0	0	0	0
				NTJ30	35	Test	0	0	0	0	0	0	0	0	0	0
				NTJ30	36	Test	0	0	0	0	0	0	0	0	0	0
				NTJ30	37	Test	0	0	0	0	0	0	0	0	0	0
				NTJ30	38	Test	0	0	0	0	0	1	0	0	1	1
				NTJ30	39	Test	1	1	1	1	1	1	1	1	1	1
				NTJ30	40	Test	1	0	1	0	1	0	1	0	1	1
				NTJ30	41	Test	0	0	0	0	0	0	0	0	1	1
				NTJ30	42	Test	0	0	0	0	0	0	0	0	0	0
				NTJ30	43	Test	0	0	0	0	0	0	0	0	0	0
				NTJ30	44	Test	0	0	0	0	0	0	0	0	0	0
				NTJ30	45	Test	0	0	0	0	0	0	0	0	0	0
				NTJ30	46	Test	0	0	0	0	0	0	0	0	0	0
				NTJ30	47	Test	0	0	0	0	0	0	0	0	0	0
				NTJ30	48	Test	0	0	0	0	1	1	0	0	1	1
				NTJ30	49	Test	0	0	0	0	0	0	0	0	0	0
				NTJ30	50	Test	0	0	0	0	0	0	0	0	1	1
				NTJ30	51	Test	1	1	1	1	1	0	1	1	1	1
				NTJ30	52	Test	0	0	0	0	0	0	0	0	0	0
				NTJ30	53	Test	0	0	0	0	0	0	0	0	1	1
				NTJ30	54	Test	0	0	0	0	0	0	0	0	0	0
				NTJ30	55	Test	1	1	0	1	1	0	1	0	1	1
				NTJ30	56	Test	0	0	0	0	0	0	0	0	0	0
				NTJ30	57	Test	1	1	1	1	1	1	1	1	1	1
				NTJ30	58	Test	0	0	0	0	0	0	0	0	0	0
				NTJ30	59	Test	0	0	0	0	0	0	0	0	0	0
				NTJ30	60	Test	0	0	0	0	0	0	0	0	0	0
				NTJ30	61	Test	0	0	0	0	0	0	0	0	0	0
				NTJ30	62	Test	0	0	0	0	0	1	0	0	0	0
				NTJ30	63	Test	1	1	1	1	1	0	1	1	1	1
				NTJ30	64	Test	0	0	0	0	0	0	0	0	0	0
				NTJ30	65	Test	0	0	0	0	0	0	0	0	0	0
				NTJ30	66	Test	0	0	0	0	0	0	0	0	0	0
				NTJ30	67	Test	1	1	0	1	1	1	1	1	1	1
				NTJ30	68	Test	0	0	0	0	0	0	0	0	0	0
				NTJ30	69	Test	0	0	0	0	0	0	0	0	1	1
				NTJ30	70	Test	0	0	0	0	0	0	0	0	0	0
				NTJ30	71	Test	0	0	0	0	0	0	0	0	0	0
				NTJ30	72	Test	0	0	0	0	0	0	0	0	1	1
				NTJ30	73	Test	0	0	0	0	0	0	0	0	1	1
				NTJ30	74	Test	1	1	1	1	1	1	1	1	1	1
				NTJ30	75	Test	0	0	0	0	0	0	0	0	1	1
				NTJ30	76	Test	0	0	0	0	0	0	0	0	1	1
				NTJ30	77	Test	0	0	0	0	0	0	0	0	0	0
				NTJ30	78	Test	0	0	0	0	0	0	0	0	0	0
				NTJ30	79	Test	0	0	0	0	0	0	0	0	0	0
				NTJ30	80	Test	1	1	1	0	1	1	1	1	1	1
				NTJ30	81	Test	0	0	0	0	0	0	0	0	0	0
				NTJ30	82	Test	0	0	0	0	0	0	0	0	1	1
				NTJ30	83	Test	0	0	0	0	0	0	0	0	0	0
				NTJ30	84	Test	0	0	0	0	0	0	0	0	0	0
				NTJ30	85	WT	0	0	0	0	0	0	0	0	0	0
				NTJ30	86	WT	0	0	0	0	0	0	0	0	0	0
				NTJ30	87	Test	0	0	0	0	0	0	0	0	1	1
				NTJ30	88	Test	0	0	0	0	0	0	0	0	0	0
				NTJ30	89	Test	0	0	0	0	0	0	0	0	1	1
				NTJ30	90	var	0	0	0	0	0	0	0	0	0	0
				NTJ30	91	var	0	0	0	0	0	0	0	0	0	0
				NTJ30	92	Test	0	0	0	0	0	0	0	0	0	0
				NTJ30	93	Test	1	1	1	1	1	1	1	1	1	1
				NTJ30	94	Test	0	0	0	0	0	0	0	0	0	0
				NTJ30	95	Co	0	0	0	0	0	0	0	0	0	0
				NTJ30	96	Co	0	0	0	0	0	0	0	0	0	0
				NTJ31	1	var.Cells	0	0	0	0	0	0	0	0	0	0
				NTJ31	2	var.Cells	0	0	0	0	0	0	0	0	0	0
				NTJ31	3	var.Cells	0	0	0	0	0	0	0	0	0	0
				NTJ31	4	var.Cells	0	0	0	0	0	0	0	0	0	0
				NTJ31	5	var.Cells	0	0	0	0	0	0	0	0	0	0
				NTJ31	6	var.Cells	0	0	0	0	0	0	0	0	0	0
				NTJ31	7	Neg	0	0	0	0	0	0	0	0	0	0
				NTJ31	8	Neg	0	0	0	0	0	0	0	0	0	0
				NTJ31	9	Neg	0	0	0	0	0	0	0	0	0	0
				NTJ31	10	Neg	0	0	0	0	0	0	0	0	0	0
				NTJ31	11	Neg	0	0	0	0	0	0	0	0	0	0
				NTJ31	12	Neg	0	0	0	0	0	0	0	0	0	0
				NTJ31	13	Test	1	1	1	1	1	1	1	1	1	1
				NTJ31	14	Test	0	0	0	0	0	0	0	0	1	1
				NTJ31	15	Test	0	0	0	0	0	0	0	0	0	0
				NTJ31	16	Test	0	0	0	0	0	0	0	0	0	0
				NTJ31	17	Test	0	0	0	0	0	0	0	0	0	0
				NTJ31	18	Test	0	0	0	0	0	0	0	0	0	0
				NTJ31	19	Test	0	0	0	0	0	0	0	0	0	0
				NTJ31	20	Test	0	0	0	0	0	0	0	0	0	0
				NTJ31	21	Test	1	1	1	1	1	1	1	1	1	1
				NTJ31	22	Test	0	0	0	0	0	0	0	0	0	0
				NTJ31	23	Test	0	0	0	0	0	0	0	0	0	0
				NTJ31	24	Test	1	0	1	1	1	1	0	1	1	1
				NTJ31	25	Test	0	0	0	0	0	0	0	0	0	0
				NTJ31	26	Test	0	1	0	0	0	0	1	1	1	1
				NTJ31	27	Test	0	0	0	0	0	0	0	0	0	0
				NTJ31	28	Test	0	0	0	0	0	0	0	0	0	0
				NTJ31	29	Test	0	0	0	0	0	0	0	0	0	0
				NTJ31	30	Test	0	0	0	0	0	0	0	0	1	1
				NTJ31	31	Test	0	0	0	0	0	0	0	0	0	0
				NTJ31	32	Test	0	0	0	0	0	0	0	0	0	0
				NTJ31	33	Test	0	0	0	0	0	0	0	0	0	0
				NTJ31	34	Test	0	0	0	0	0	0	0	0	1	1
				NTJ31	35	Test	0	1	0	0	1	0	1	1	1	1
				NTJ31	36	Test	0	0	0	0	0	0	0	0	0	0
				NTJ31	37	Test	0	0	1	1	1	1	0	1	1	1
				NTJ31	38	Test	1	1	0	0	1	1	0	0	1	1
				NTJ31	39	Test	1	1	1	1	1	1	1	1	1	1
				NTJ31	40	Test	0	0	0	0	0	0	0	0	0	0
				NTJ31	41	Test	0	0	0	0	0	0	0	0	1	1
				NTJ31	42	Test	0	0	0	0	0	0	0	0	0	0
				NTJ31	43	Test	0	0	0	0	0	0	0	0	1	1
				NTJ31	44	Test	1	1	1	1	1	1	1	1	1	1
				NTJ31	45	Test	0	0	0	0	0	0	0	0	1	1
				NTJ31	46	Test	0	0	0	1	0	0	0	0	1	1
				NTJ31	47	Test	0	0	0	0	1	0	0	0	1	1
				NTJ31	48	Test	0	0	0	0	0	0	0	0	0	0
				NTJ31	49	Test	0	0	0	0	0	0	0	0	1	1
				NTJ31	50	Test	0	0	0	0	0	0	0	0	0	0
				NTJ31	51	Test	0	0	0	0	0	0	0	0	0	0
				NTJ31	52	Test	0	0	0	0	0	0	0	0	0	0
				NTJ31	53	Test	1	1	0	1	1	1	1	1	1	1
				NTJ31	54	Test	0	0	0	0	0	0	0	0	0	0
				NTJ31	55	Test	0	0	0	0	1	0	1	1	1	1
				NTJ31	56	Test	0	0	0	0	0	0	0	0	0	0
				NTJ31	57	Test	0	0	0	0	0	0	0	0	0	0
				NTJ31	58	Test	1	0	0	1	1	0	1	1	1	1
				NTJ31	59	Test	0	0	0	0	0	0	0	0	0	0
				NTJ31	60	Test	0	0	0	0	0	0	0	0	1	1
				NTJ31	61	Test	0	0	0	0	0	0	0	0	1	1
				NTJ31	62	Test	1	1	1	1	1	1	1	1	1	1
				NTJ31	63	Test	1	1	1	1	1	1	1	1	1	1
				NTJ31	64	Test	0	0	0	0	0	0	0	0	0	0
				NTJ31	65	Test	0	0	0	0	0	0	0	0	0	0
				NTJ31	66	Test	0	0	0	0	0	0	0	0	0	0
				NTJ31	67	Test	0	0	0	0	0	0	0	0	0	0
				NTJ31	68	Test	0	1	1	1	0	1	1	1	1	1
				NTJ31	69	Test	0	0	0	0	0	0	0	0	0	0
				NTJ31	70	Test	0	0	0	0	0	0	0	0	0	0
				NTJ31	71	Test	0	0	0	0	0	0	0	0	0	0
				NTJ31	72	Test	0	0	0	0	0	0	0	0	0	0
				NTJ31	73	Test	0	0	0	1	0	0	0	0	1	1
				NTJ31	74	Test	1	1	1	1	0	1	1	0	1	1
				NTJ31	75	Test	0	1	0	1	0	1	1	1	1	1
				NTJ31	76	Test	0	0	0	0	0	0	0	0	0	0
				NTJ31	77	Test	0	0	0	0	0	0	0	0	0	0
				NTJ31	78	Test	0	0	0	0	0	0	0	0	1	1
				NTJ31	79	Test	0	0	0	0	0	0	0	0	1	1
				NTJ31	80	Test	0	0	1	1	1	1	1	1	1	1
				NTJ31	81	Test	0	0	0	0	0	0	0	0	1	1
				NTJ31	82	Test	0	0	0	0	0	0	0	0	0	0
				NTJ31	83	Test	0	0	0	0	0	0	0	0	0	0
				NTJ31	84	Test	1	1	1	1	1	1	0	1	1	1
				NTJ31	85	WT	0	0	0	0	0	0	0	0	0	0
				NTJ31	86	WT	0	0	0	0	0	0	0	0	0	0
				NTJ31	87	Test	0	0	0	0	0	0	0	0	0	0
				NTJ31	88	Test	1	1	1	1	1	1	1	1	1	1
				NTJ31	89	Test	0	0	0	0	0	0	0	0	0	0
				NTJ31	90	var	0	0	0	0	0	0	0	0	0	0
				NTJ31	91	var	0	0	0	0	0	0	0	0	0	0
				NTJ31	92	Test	0	0	0	0	0	0	0	0	0	0
				NTJ31	93	Test	1	1	1	1	1	0	1	0	1	1
				NTJ31	94	Test	0	0	0	0	0	0	0	0	0	0
				NTJ31	95	Co	0	0	0	0	0	0	0	0	0	0
				NTJ31	96	Co	0	0	0	0	0	0	0	0	0	0
				NTJ31	1	var.Cells	0	0	0	0	0	0	0	0	0	0
				NTJ31	2	var.Cells	0	0	0	0	0	0	0	0	0	0
				NTJ31	3	var.Cells	0	0	0	0	0	0	0	0	0	0
				NTJ31	4	var.Cells	0	0	0	0	0	0	0	0	0	0
				NTJ31	5	var.Cells	0	0	0	0	0	0	0	0	0	0
				NTJ31	6	var.Cells	0	0	0	0	0	0	0	0	0	0
				NTJ31	7	Neg	0	0	0	0	0	0	0	0	0	0
				NTJ31	8	Neg	0	0	0	0	0	0	0	0	0	0
				NTJ31	9	Neg	0	0	0	0	0	0	0	0	0	0
				NTJ31	10	Neg	0	0	0	0	0	0	0	0	0	0
				NTJ31	11	Neg	0	0	0	0	0	0	0	0	0	0
				NTJ31	12	Neg	0	0	0	0	0	0	0	0	0	0
				NTJ31	13	Test	0	0	0	0	0	0	0	0	0	0
				NTJ31	14	Test	0	0	0	0	0	0	0	0	0	0
				NTJ31	15	Test	0	0	0	0	0	0	0	0	0	0
				NTJ31	16	Test	0	0	0	0	0	0	0	0	1	1
				NTJ31	17	Test	0	0	0	0	0	0	0	0	0	0
				NTJ31	18	Test	0	0	0	0	0	0	0	0	0	0
				NTJ31	19	Test	0	0	0	0	0	0	0	0	1	1
				NTJ31	20	Test	0	0	0	0	0	0	0	0	0	0
				NTJ31	21	Test	0	0	0	0	0	0	0	0	0	0
				NTJ31	22	Test	0	0	0	1	1	1	0	1	1	1
				NTJ31	23	Test	0	0	0	0	0	0	0	0	1	1
				NTJ31	24	Test	0	0	0	0	0	0	0	0	0	0
				NTJ31	25	Test	0	0	0	0	0	0	0	0	0	0
				NTJ31	26	Test	0	0	0	0	0	0	0	0	0	0
				NTJ31	27	Test	0	1	0	0	0	0	1	0	1	1
				NTJ31	28	Test	0	0	0	0	0	0	0	0	0	0
				NTJ31	29	Test	0	0	0	0	0	0	0	0	0	0
				NTJ31	30	Test	0	0	0	0	0	0	0	0	0	0
				NTJ31	31	Test	0	0	0	0	0	0	0	0	1	1
				NTJ31	32	Test	0	0	0	0	0	0	0	0	0	0
				NTJ31	33	Test	0	0	0	0	0	0	0	0	0	0
				NTJ31	34	Test	0	0	0	0	0	0	0	0	1	1
				NTJ31	35	Test	0	0	0	0	0	0	0	0	0	0
				NTJ31	36	Test	0	0	0	0	0	0	0	0	1	1
				NTJ31	37	Test	0	0	0	0	0	0	0	0	0	0
				NTJ31	38	Test	0	0	0	0	0	0	0	0	0	0
				NTJ31	39	Test	0	0	0	0	0	0	0	0	0	0
				NTJ31	40	Test	0	1	0	0	1	1	0	1	1	1
				NTJ31	41	Test	0	0	0	0	0	0	0	0	1	1
				NTJ31	42	Test	0	0	0	0	0	0	0	0	1	1
				NTJ31	43	Test	0	0	0	0	0	0	0	0	1	1
				NTJ31	44	Test	0	0	0	0	0	0	0	0	0	0
				NTJ31	45	Test	0	0	0	0	0	0	0	0	0	0
				NTJ31	46	Test	0	0	0	0	0	0	0	0	1	1
				NTJ31	47	Test	0	0	0	0	0	0	0	0	1	1
				NTJ31	48	Test	0	0	0	0	0	0	0	0	1	1
				NTJ31	49	Test	0	0	0	0	0	0	0	0	1	1
				NTJ31	50	Test	0	0	0	0	0	0	0	0	0	0
				NTJ31	51	Test	1	1	1	1	1	1	1	0	1	1
				NTJ31	52	Test	0	0	0	0	0	0	0	0	1	1
				NTJ31	53	Test	0	0	0	0	0	0	0	0	1	1
				NTJ31	54	Test	0	0	0	0	0	0	0	0	0	0
				NTJ31	55	Test	0	0	0	0	0	0	0	0	0	0
				NTJ31	56	Test	0	0	0	0	0	0	0	0	0	0
				NTJ31	57	Test	0	0	0	0	0	0	0	0	0	0
				NTJ31	58	Test	0	0	0	0	0	0	0	0	0	0
				NTJ31	59	Test	0	0	0	0	0	0	0	0	0	0
				NTJ31	60	Test	0	0	0	0	0	0	0	0	0	0
				NTJ31	61	Test	0	0	0	0	0	0	0	0	0	0
				NTJ31	62	Test	0	0	0	0	0	0	0	0	0	0
				NTJ31	63	Test	0	0	0	0	0	0	0	0	0	0
				NTJ31	64	Test	0	0	0	0	0	0	0	0	0	0
				NTJ31	65	Test	0	0	0	0	0	0	0	0	1	1
				NTJ31	66	Test	0	0	0	0	0	0	0	0	0	0
				NTJ31	67	Test	0	0	0	0	0	0	0	0	0	0
				NTJ31	68	Test	0	0	0	0	0	0	0	0	1	1
				NTJ31	69	Test	0	0	0	0	0	0	0	0	0	0
				NTJ31	70	Test	0	0	0	0	0	0	0	0	0	0
				NTJ31	71	Test	0	0	0	0	0	0	0	0	0	0
				NTJ31	72	Test	0	0	0	0	0	0	0	0	0	0
				NTJ31	73	Test	0	0	0	0	0	0	0	0	0	0
				NTJ31	74	Test	0	0	0	0	0	0	0	0	1	1
				NTJ31	75	Test	0	0	0	0	0	0	0	1	1	1
				NTJ31	76	Test	0	0	0	0	0	0	0	0	0	0
				NTJ31	77	Test	0	0	0	0	0	0	0	0	1	1
				NTJ31	78	Test	0	0	0	0	0	0	0	0	0	0
				NTJ31	79	Test	1	1	1	1	1	0	1	1	1	1
				NTJ31	80	Test	0	0	0	0	0	0	0	0	0	0
				NTJ31	81	Test	0	0	0	0	0	0	0	0	1	1
				NTJ31	82	Test	0	0	0	0	0	0	0	0	1	1
				NTJ31	83	Test	0	0	0	0	0	0	0	0	0	0
				NTJ31	84	Test	0	0	1	1	1	0	1	1	1	1
				NTJ31	85	WT	0	0	0	0	0	0	0	0	0	0
				NTJ31	86	WT	0	0	0	0	0	0	0	0	0	0
				NTJ31	87	Test	0	0	0	0	0	0	0	0	0	0
				NTJ31	88	Test	0	0	0	0	0	0	0	0	0	0
				NTJ31	89	Test	0	0	0	0	0	0	0	0	1	1
				NTJ31	90	var	0	0	0	0	0	0	0	0	0	0
				NTJ31	91	var	0	0	0	0	0	0	0	0	0	0
				NTJ31	92	Test	0	0	0	0	0	0	0	0	0	0
				NTJ31	93	Test	0	0	0	0	0	0	0	0	1	1
				NTJ31	94	Test	0	0	0	0	0	0	0	0	1	1
				NTJ31	95	Co	0	0	0	0	0	0	0	0	0	0
				NTJ31	96	Co	0	0	0	0	0	0	0	0	0	0
				NTJ31	1	var.Cells	0	0	0	0	0	0	0	0	0	0
				NTJ31	2	var.Cells	0	0	0	0	0	0	0	0	0	0
				NTJ31	3	var.Cells	0	0	0	0	0	0	0	0	0	0
				NTJ31	4	var.Cells	0	0	0	0	0	0	0	0	0	0
				NTJ31	5	var.Cells	0	0	0	0	0	0	0	0	0	0
				NTJ31	6	var.Cells	0	0	0	0	0	0	0	0	0	0
				NTJ31	7	Neg	0	0	0	0	0	0	0	0	0	0
				NTJ31	8	Neg	0	0	0	0	0	0	0	0	0	0
				NTJ31	9	Neg	0	0	0	0	0	0	0	0	0	0
				NTJ31	10	Neg	0	0	0	0	0	0	0	0	0	0
				NTJ31	11	Neg	0	0	0	0	0	0	0	0	0	0
				NTJ31	12	Neg	0	0	0	0	0	0	0	0	0	0
				NTJ31	13	Test	0	0	0	0	0	0	0	0	0	0
				NTJ31	14	Test	0	0	0	0	0	0	0	0	0	0
				NTJ31	15	Test	0	0	0	0	0	0	0	0	0	0
				NTJ31	16	Test	0	0	0	0	0	0	0	0	0	0
				NTJ31	17	Test	0	0	0	0	0	0	0	0	1	1
				NTJ31	18	Test	0	0	0	0	0	0	0	0	1	1
				NTJ31	19	Test	0	0	0	0	0	0	0	0	0	0
				NTJ31	20	Test	0	1	0	0	1	0	0	1	1	1
				NTJ31	21	Test	0	0	0	0	0	0	0	0	0	0
				NTJ31	22	Test	0	0	0	0	0	0	0	0	0	0
				NTJ31	23	Test	0	0	0	0	0	0	0	0	0	0
				NTJ31	24	Test	1	1	1	1	1	1	1	1	1	1
				NTJ31	25	Test	0	0	0	0	0	0	0	0	0	0
				NTJ31	26	Test	0	0	0	0	0	0	0	0	0	0
				NTJ31	27	Test	0	0	0	0	0	0	0	0	0	0
				NTJ31	28	Test	0	0	0	0	0	0	0	0	0	0
				NTJ31	29	Test	0	0	0	0	0	0	0	0	1	1
				NTJ31	30	Test	0	0	0	0	0	0	0	0	1	1
				NTJ31	31	Test	0	0	0	0	0	0	0	0	1	1
				NTJ31	32	Test	0	0	0	0	0	0	0	0	1	1
				NTJ31	33	Test	0	0	0	0	0	0	0	0	1	1
				NTJ31	34	Test	1	1	1	1	1	1	1	1	1	1
				NTJ31	35	Test	0	0	0	0	0	0	0	0	0	0
				NTJ31	36	Test	0	0	0	0	0	0	0	0	1	1
				NTJ31	37	Test	0	0	0	0	0	0	0	0	0	0
				NTJ31	38	Test	0	0	0	0	0	0	0	0	0	0
				NTJ31	39	Test	0	0	0	0	0	0	0	0	1	1
				NTJ31	40	Test	0	0	0	0	0	0	0	0	1	1
				NTJ31	41	Test	0	0	0	0	0	0	0	0	1	1
				NTJ31	42	Test	1	1	0	1	1	1	1	1	1	1
				NTJ31	43	Test	0	0	0	0	0	0	0	0	0	0
				NTJ31	44	Test	0	0	0	0	0	0	0	0	0	0
				NTJ31	45	Test	0	0	0	0	0	0	0	0	0	0
				NTJ31	46	Test	0	0	0	0	0	0	0	0	1	1
				NTJ31	47	Test	0	0	0	0	0	0	0	0	0	0
				NTJ31	48	Test	0	0	0	0	0	0	0	0	0	0
				NTJ31	49	Test	0	0	0	0	0	0	0	0	0	0
				NTJ31	50	Test	0	0	0	0	0	0	0	0	0	0
				NTJ31	51	Test	0	0	0	0	0	0	0	0	0	0
				NTJ31	52	Test	0	0	0	0	0	0	0	0	1	1
				NTJ31	53	Test	0	0	0	0	0	0	0	0	0	0
				NTJ31	54	Test	0	0	0	0	0	0	0	0	0	0
				NTJ31	55	Test	0	0	0	0	0	0	0	0	0	0
				NTJ31	56	Test	0	0	0	0	0	0	0	0	0	0
				NTJ31	57	Test	0	0	0	0	0	0	0	0	1	1
				NTJ31	58	Test	0	0	0	0	0	0	0	0	0	0
				NTJ31	59	Test	1	1	1	1	0	1	0	0	1	1
				NTJ31	60	Test	0	0	0	0	0	0	0	0	0	0
				NTJ31	61	Test	0	0	0	0	0	0	0	0	0	0
				NTJ31	62	Test	0	0	0	0	0	0	0	0	1	1
				NTJ31	63	Test	0	0	1	1	1	1	1	1	1	1
				NTJ31	64	Test	0	0	0	0	0	0	0	0	0	0
				NTJ31	65	Test	0	0	0	0	0	0	0	0	0	0
				NTJ31	66	Test	0	0	0	0	0	0	0	0	0	0
				NTJ31	67	Test	0	0	0	0	0	0	0	0	0	0
				NTJ31	68	Test	0	0	0	0	0	0	0	0	0	0
				NTJ31	69	Test	0	0	0	0	0	0	0	0	0	0
				NTJ31	70	Test	0	0	0	0	0	0	0	0	0	0
				NTJ31	71	Test	0	0	0	0	0	0	0	0	0	0
				NTJ31	72	Test	0	0	0	1	1	1	0	0	1	1
				NTJ31	73	Test	0	0	0	0	0	0	0	0	0	0
				NTJ31	74	Test	0	0	0	0	0	0	0	0	1	1
				NTJ31	75	Test	0	0	0	0	0	0	0	0	0	0
				NTJ31	76	Test	0	0	0	0	0	0	0	0	0	0
				NTJ31	77	Test	0	0	0	0	0	0	0	0	1	1
				NTJ31	78	Test	0	0	0	0	0	0	0	0	0	0
				NTJ31	79	Test	0	0	0	0	0	0	0	0	0	0
[truncated: 305 more rows]

## Sheet: Fig 1B
Rep	Expressing.HA	Reassortant.Percent
1	0.113	6.66667
2	0.079	14.2857
3	0.06	14.1741
4	0.228	7.99198
5	0.109	11.1111
6	0.234	1.78571
7	0.151	0
8	0.018	0
9	0.048	8.33333
10	0.144	13.4713
11	0.333	3.90114
12	0.095	10
13	0.184	2.38095
1	0.568	22.8192
2	0.569	23.3921
3	0.396	34.9515
4	1.301	18.0905
5	0.644	26.724
6	1.295	18.75
7	0.764	25.1565
8	0.135	43.9655
9	0.301	26.5482
10	0.911	18.7509
11	1.709	14.2425
12	0.505	20.5313
13	1.057	22.3095
1	1.322	32.6902
2	1.309	38.3319
3	0.92	35.0126
4	2.838	28.2627
5	1.555	37.3381
6	2.744	30.1348
7	1.817	38.7248
8	0.356	43.2302
9	0.72	41.9548
10	1.95	28.3388
11	3.697	20.6811
12	1.257	38.0653
13	2.258	30.608
1	3.258	43.1858
2	3.368	49.9013
3	2.507	52.4662
4	6.45	41.7021
5	3.714	46.6005
6	6.379	42.1634
7	4.335	46.9141
8	0.991	57.5122
9	1.903	51.7686
10	4.802	45.415
11	7.945	33.4347
12	3.32	47.9215
13	5.17	44.2619
1	5.909	51.2742
2	5.913	54.1035
3	4.462	56.0151
4	10.803	48.7995
5	6.366	52.2127
6	10.598	48.076
7	7.484	53.3383
8	1.888	61.5191
9	3.508	55.1173
10	8.127	51.9809
11	12.598	40.8084
12	5.848	54.0705
13	8.772	50.5463
1	8.792	55.752
2	8.929	58.3677
3	6.889	60.2198
4	15.391	54.6035
5	9.429	56.7512
6	15.045	53.2266
7	11.209	58.7523
8	3.085	64.7711
9	5.498	60.7599
10	12.001	56.839
11	17.35	46.9475
12	8.765	57.8442
13	12.842	54.9069
1	12.065	58.473
2	11.948	62.125
3	9.683	64.1259
4	20.316	57.1979
5	12.911	59.7161
6	19.832	57.0314
7	15.018	63.2004
8	4.63	69.3794
9	7.693	62.7586
10	16.182	59.2541
11	22.499	50.6545
12	12.11	61.5046
13	17.1	59.4668
1	15.654	62.1463
2	15.931	65.1833
3	12.704	66.4817
4	25.539	60.8228
5	16.751	63.8682
6	24.732	60.2621
7	19.354	65.7177
8	6.137	70.6705
9	10.171	66.923
10	20.41	62.433
11	27.335	55.3465
12	15.702	64.3513
13	21.657	62.4176
1	19.5	64.9721
2	19.665	67.8931
3	16.033	69.4654
4	30.404	63.5936
5	20.769	66.2621
6	29.742	63.1494
7	23.553	67.3226
8	8.138	72.3141
9	12.896	68.9286
10	24.979	65.6039
11	32.265	58.203
12	19.438	67.3205
13	26.198	64.8109
1	23.154	67.4868
2	23.404	69.4788
3	19.501	71.3157
4	35.118	66.1258
5	24.493	67.7459
6	34.719	65.5665
7	27.753	70.4694
8	10.109	73.7711
9	15.929	70.7831
10	29.545	67.083
11	37.047	60.8787
12	23.23	69.9965
13	30.565	67.0867
1	27.142	69.2304
2	27.377	70.9698
3	23.03	73.1384
4	39.782	68.2498
5	28.304	70.579
6	39.39	67.5801
7	31.996	71.5617
8	12.34	75.6094
9	19.033	72.0847
10	33.94	69.3898
11	41.828	63.3211
12	27.076	71.1009
13	35.139	68.7307
1	30.941	70.9515
2	31.288	72.9531
3	26.416	74.2902
4	44.677	69.5538
5	32.205	72.219
6	43.89	69.6103
7	36.366	73.9375
8	14.848	78.2781
9	21.772	74.1123
10	38.179	71.0556
11	45.851	66.1765
12	31.015	72.7513
13	39.365	70.7534
1	49.406	78.1991
2	50.036	79.4849
3	44.263	80.6642
4	64.245	77.0831
5	50.749	78.8223
6	63.368	77.2907
7	55.654	80.2254
8	27.868	82.7213
9	37.583	80.1636
10	57.849	77.957
11	64.35	74.5702
12	49.525	79.5313
13	58.654	77.6916
1	64.676	83.1203
2	65.085	83.94
3	59.76	84.8416
4	77.864	82.0416
5	65.845	83.3072
6	77.427	81.9818
7	70.262	84.4086
8	40.853	86.5507
9	51.899	84.5192
10	72.712	82.7235
11	77.079	80.758
12	64.688	83.6813
13	72.999	82.6762
1	97.146	94.2926
2	97.435	94.387
3	96.42	94.4592
4	99.191	94.2476
5	97.203	94.3142
6	99.128	94.2715
7	98.28	94.4204
8	87.637	94.7457
9	92.386	94.4968
10	98.703	94.2694
11	98.522	94.1466
12	97.383	94.3576
13	98.493	94.2537
1	99.974	97.5524
2	99.973	97.5446
3	99.957	97.5544
4	99.999	97.5405
5	99.964	97.5393
6	99.996	97.5456
7	99.987	97.5296
8	99.387	97.5612
9	99.663	97.5365
10	99.991	97.538
11	99.986	97.548
12	99.968	97.5404
13	99.984	97.5524
Pp_1	0.2	0
Pp_1	1.977	0.401492
Pp_1	9.512	2.39548
Pp_1	18.111	4.92114
Pp_1	32.9	9.97477
Pp_1	45.153	14.6133
Pp_1	54.986	19.2301
Pp_1	63.226	23.9139
Pp_1	69.989	28.4547
Pp_1	75.449	32.5462
Pp_1	79.888	36.5575
Pp_1	83.582	40.4484
Pp_1	86.635	44.2628
Pp_1	95.082	60.3938
Pp_1	98.181	72.3064
Pp_1	99.996	94.0469
Pp_1	100	97.5665
Fonville_Marshall_Experiments	76.59	95
Fonville_Marshall_Experiments	71.76	90.4762
Fonville_Marshall_Experiments	67.08	76.1905
Fonville_Marshall_Experiments	73.87	95.2381
Fonville_Marshall_Experiments	77.17	95.2381
Fonville_Marshall_Experiments	72.6	85.7143
Fonville_Marshall_Experiments	50.96	77.2727
Fonville_Marshall_Experiments	51.27	76.1905
Fonville_Marshall_Experiments	53.83	85.7143
Fonville_Marshall_Experiments	45.62	66.6667
Fonville_Marshall_Experiments	42.26	57.1429
Fonville_Marshall_Experiments	44.16	61.9048
Fonville_Marshall_Experiments	37.75	80.9524
Fonville_Marshall_Experiments	31.98	80.9524
Fonville_Marshall_Experiments	41.23	71.4286
Fonville_Marshall_Experiments	15.79	57.1429
Fonville_Marshall_Experiments	15.67	66.6667
Fonville_Marshall_Experiments	16.18	52.381
Fonville_Marshall_Experiments	2.726	38.0952
Fonville_Marshall_Experiments	3.938	28.5714
Fonville_Marshall_Experiments	4.192	0

## Sheet: Fig 1C
X	Y	r	r2	p		Cell.ID	Cell.Type	PB2	PB1	PA	HA	NP	NA.	M	NS	Help.PB2	Help.PB1	p1.Virion	Genotype
PB2	PB1	0.118492	0.0140405	1		13	Test	1	1	1	1	1	1	1	1	1	1	0.0416665	255
PB2	PA	0.132817	0.0176403	1		16	Test	0	0	1	0	0	0	0	0	1	1	0.999394	4
PB2	HA	0.325362	0.105861	0.00540947		18	Test	1	1	0	1	1	0	1	1	1	1	0.584008	219
PB2	NP	0.254521	0.0647809	0.199854		20	Test	1	1	1	1	1	1	1	1	1	1	0.0416665	255
PB2	NA	0.185525	0.0344194	1		21	Test	1	1	1	1	1	1	1	1	1	1	0.0416665	255
PB2	M	0.147578	0.0217792	1		22	Test	1	1	0	1	1	1	1	1	1	1	0.160986	251
PB2	NS	0.232946	0.0542639	0.493655		23	Test	1	0	0	1	1	1	1	1	1	1	0.416638	249
PB1	PA	0.133203	0.0177431	1		24	Test	1	1	1	1	0	1	1	1	1	1	0.216737	239
PB1	HA	0.0989677	0.0097946	1		25	Test	0	0	0	1	1	1	1	0	1	1	0.91215	120
PB1	NP	0.108771	0.0118312	1		26	Test	0	0	0	1	0	1	0	0	1	1	0.995301	40
PB1	NA	0.145642	0.0212117	1		27	Test	0	0	1	1	1	1	1	0	1	1	0.787878	124
PB1	M	0.180223	0.0324804	1		31	Test	1	0	0	1	1	1	1	1	1	1	0.416638	249
PB1	NS	0.216481	0.0468642	0.925324		32	Test	1	1	0	1	1	1	1	0	1	1	0.474911	123
PA	HA	0.259032	0.0670977	0.163521		34	Test	1	1	1	1	1	1	1	0	1	1	0.216737	127
PA	NP	0.124059	0.0153907	1		35	Test	1	1	1	1	1	1	1	1	1	1	0.0416665	255
PA	NA	0.295198	0.0871416	0.0283475		36	Test	0	1	1	0	0	1	0	1	1	1	0.970433	166
PA	M	0.0673128	0.00453101	1		38	Test	1	1	1	1	1	1	1	1	1	1	0.0416665	255
PA	NS	0.0144345	0.00020836	1		43	Test	0	0	0	1	1	1	1	1	1	1	0.740209	248
HA	NP	0.228928	0.0524083	0.578304		44	Test	0	0	0	0	0	0	1	0	1	1	0.998718	64
HA	NA	0.317289	0.100672	0.00857445		46	Test	1	0	0	1	1	1	0	1	1	1	0.830316	185
HA	M	0.300038	0.0900226	0.0219917		47	Test	1	1	0	1	1	1	1	1	1	1	0.160986	251
HA	NS	0.266476	0.0710095	0.116412		48	Test	1	0	0	1	1	1	1	1	1	1	0.416638	249
NP	NA	0.157262	0.0247314	1		49	Test	1	1	1	1	0	1	1	0	1	1	0.547056	111
NP	M	0.174505	0.0304521	1		50	Test	1	1	1	0	1	1	1	1	1	1	0.264012	247
NP	NS	0.237537	0.0564236	0.410396		53	Test	1	0	1	1	0	1	1	1	1	1	0.490977	237
NA	M	0.232142	0.05389	0.509669		54	Test	1	1	0	0	0	1	0	1	1	1	0.962431	163
NA	NS	0.118435	0.0140269	1		55	Test	1	1	1	1	1	1	1	1	1	1	0.0416665	255
M	NS	0.360675	0.130086	0.00062215		56	Test	1	1	1	1	1	1	1	0	1	1	0.216737	127
						59	Test	0	1	1	1	1	0	1	1	1	1	0.648565	222
						64	Test	1	0	0	1	1	1	1	1	1	1	0.416638	249
						65	Test	0	0	1	1	1	1	1	1	1	1	0.490977	252
						70	Test	1	1	1	1	1	1	1	1	1	1	0.0416665	255
						71	Test	1	0	0	0	0	0	1	0	1	1	0.995571	65
						74	Test	0	0	0	0	0	0	1	0	1	1	0.998718	64
						77	Test	1	1	1	1	1	1	1	1	1	1	0.0416665	255
						78	Test	1	1	1	0	1	1	1	1	1	1	0.264012	247
						81	Test	1	1	1	1	1	1	1	1	1	1	0.0416665	255
						82	Test	1	1	0	1	1	1	1	1	1	1	0.160986	251
						84	Test	0	0	1	1	1	1	1	1	1	1	0.490977	252
						87	Test	1	1	0	1	0	1	1	1	1	1	0.474911	235
						89	Test	1	1	1	1	1	1	1	1	1	1	0.0416665	255
						92	Test	1	1	1	1	1	1	1	1	1	1	0.0416665	255
						13	Test	1	1	0	1	1	0	1	0	1	1	0.651374	91
						14	Test	1	1	0	1	1	0	1	1	1	1	0.328191	219
						15	Test	0	1	0	0	0	1	0	0	1	1	0.990994	34
						16	Test	0	1	0	0	0	0	0	0	1	1	0.997114	2
						20	Test	1	1	1	1	1	1	1	1	1	1	0.0203786	255
						21	Test	1	0	1	1	1	1	0	0	1	1	0.718606	61
						23	Test	1	0	1	1	1	1	1	1	1	1	0.111432	253
						24	Test	1	1	1	1	1	1	1	1	1	1	0.0203786	255
						26	Test	1	1	1	1	1	1	1	1	1	1	0.0203786	255
						27	Test	0	1	1	1	1	1	1	0	1	1	0.365331	126
						29	Test	0	0	1	0	0	0	0	0	1	1	0.997357	4
						31	Test	1	0	1	1	1	1	1	1	1	1	0.111432	253
						33	Test	1	1	1	1	1	1	1	1	1	1	0.0203786	255
						34	Test	1	1	1	1	1	1	1	1	1	1	0.0203786	255
						36	Test	1	1	1	1	1	1	1	1	1	1	0.0203786	255
						37	Test	1	1	1	1	1	1	1	1	1	1	0.0203786	255
						38	Test	0	1	1	1	0	1	1	1	1	1	0.411147	238
						40	Test	1	1	1	1	1	1	1	1	1	1	0.0203786	255
						41	Test	1	1	1	1	0	1	1	1	1	1	0.152913	239
						42	Test	1	1	0	1	1	0	1	1	1	1	0.328191	219
						44	Test	1	0	1	1	1	1	1	1	1	1	0.111432	253
						48	Test	0	0	0	1	1	1	1	0	1	1	0.852271	120
						50	Test	1	1	1	1	1	1	1	1	1	1	0.0203786	255
						52	Test	0	1	0	1	0	1	1	1	1	1	0.680998	234
						57	Test	0	1	1	0	0	0	0	0	1	1	0.992039	6
						65	Test	1	0	0	1	1	1	1	1	1	1	0.317936	249
						66	Test	1	1	1	1	1	1	1	1	1	1	0.0203786	255
						68	Test	1	1	1	1	1	1	1	1	1	1	0.0203786	255
						69	Test	0	0	0	0	0	1	0	0	1	1	0.997009	32
						70	Test	1	1	0	0	1	0	1	1	1	1	0.689494	211
						72	Test	0	0	1	0	1	0	1	1	1	1	0.885401	212
						73	Test	1	0	0	1	0	1	1	1	1	1	0.680998	233
						74	Test	1	0	0	1	1	0	1	1	1	1	0.63178	217
						75	Test	1	1	1	1	1	1	1	1	1	1	0.0203786	255
						78	Test	1	1	1	1	1	0	1	1	1	1	0.117375	223
						79	Test	0	1	0	1	1	0	1	1	1	1	0.63178	218
						81	Test	1	1	1	1	1	1	1	1	1	1	0.0203786	255
						82	Test	1	1	0	1	1	1	1	1	1	1	0.0975716	251
						84	Test	1	1	0	1	1	1	0	1	1	1	0.385249	187
						87	Test	1	1	1	1	1	1	1	1	1	1	0.0203786	255
						88	Test	0	1	1	1	1	1	1	1	1	1	0.111432	254
						92	Test	1	0	1	1	1	1	1	0	1	1	0.365331	125
						93	Test	0	0	0	0	1	0	0	0	1	1	0.996363	16
						94	Test	0	0	0	0	1	0	0	0	1	1	0.996363	16
						13	Test	1	1	1	1	1	1	1	1	1	1	0.0367388	255
						15	Test	1	0	1	1	1	1	0	1	1	1	0.393031	189
						16	Test	0	1	0	0	0	0	0	0	1	1	0.996445	2
						18	Test	1	0	0	0	0	0	0	0	1	1	0.996211	1
						19	Test	0	0	0	1	0	0	0	0	1	1	0.995491	8
						26	Test	1	0	1	1	1	1	1	1	1	1	0.141375	253
						33	Test	1	0	0	1	0	1	0	1	1	1	0.87388	169
						34	Test	1	0	0	0	1	1	0	0	1	1	0.959394	49
						35	Test	1	1	1	1	1	1	1	1	1	1	0.0367388	255
						36	Test	0	1	1	1	0	1	1	0	1	1	0.730596	110
						37	Test	1	0	1	1	0	1	1	1	1	1	0.418279	237
						38	Test	1	0	1	1	1	1	1	1	1	1	0.141375	253
						40	Test	1	1	1	1	1	0	0	1	1	1	0.44772	159
						44	Test	0	0	0	0	0	1	0	0	1	1	0.995715	32
						45	Test	1	0	1	1	0	1	1	1	1	1	0.418279	237
						46	Test	0	0	0	0	1	0	1	1	1	1	0.959736	208
						47	Test	1	1	1	1	1	1	1	1	1	1	0.0367388	255
						49	Test	0	0	0	0	1	0	0	0	1	1	0.995715	16
						51	Test	1	1	1	1	1	1	0	0	1	1	0.434416	63
						52	Test	1	0	0	1	1	0	1	1	1	1	0.684482	217
						54	Test	1	1	1	1	1	1	1	1	1	1	0.0367388	255
						58	Test	0	1	0	1	1	1	1	1	1	1	0.382294	250
						60	Test	1	1	1	1	1	1	1	1	1	1	0.0367388	255
						61	Test	1	0	0	0	1	0	0	0	1	1	0.987503	17
						63	Test	0	0	0	1	1	1	1	1	1	1	0.654409	248
						67	Test	1	1	0	1	0	1	1	1	1	1	0.418279	235
						68	Test	0	0	1	0	0	0	0	0	1	1	0.996445	4
						69	Test	0	1	0	1	0	0	1	1	1	1	0.890086	202
						71	Test	0	1	1	1	1	1	1	1	1	1	0.153349	254
						74	Test	0	1	0	0	1	0	1	1	1	1	0.895152	210
						75	Test	1	1	1	1	1	0	1	1	1	1	0.177904	223
						76	Test	0	0	0	0	1	1	0	0	1	1	0.985878	48
						80	Test	0	1	1	1	1	1	1	0	1	1	0.423646	126
						84	Test	1	1	1	1	1	1	1	1	1	1	0.0367388	255
						87	Test	0	1	1	1	1	1	1	1	1	1	0.153349	254
						92	Test	1	1	1	1	1	1	1	1	1	1	0.0367388	255
						94	Test	1	1	0	0	0	1	0	0	1	1	0.966173	35
						13	Test	1	0	1	1	0	0	1	1	1	1	0.952615	205
						16	Test	0	0	1	1	0	1	1	0	1	1	0.98224	108
						26	Test	0	1	1	1	1	1	1	1	1	1	0.53979	254
						34	Test	0	1	1	1	1	1	1	0	1	1	0.800067	126
						41	Test	0	1	0	0	0	1	1	1	1	1	0.991547	226
						43	Test	1	0	1	0	1	0	1	0	1	1	0.987611	85
						44	Test	1	1	1	1	1	1	1	0	1	1	0.506644	127
						57	Test	0	1	1	0	0	1	0	0	1	1	0.996896	38
						68	Test	1	1	0	1	1	0	1	1	1	1	0.861227	219
						71	Test	1	0	1	1	1	1	0	1	1	1	0.800067	189
						73	Test	1	1	1	1	1	1	1	1	1	1	0.209918	255
						75	Test	1	1	0	1	1	1	1	1	1	1	0.581865	251
						76	Test	1	0	1	1	1	1	0	1	1	1	0.800067	189
						81	Test	1	0	0	1	1	0	0	0	1	1	0.995696	25
						84	Test	1	1	1	1	1	1	0	1	1	1	0.53979	191
						20	Test	1	1	1	1	1	1	1	1	1	1	0.0742988	255
						24	Test	1	1	1	1	1	1	1	1	1	1	0.0742988	255
						26	Test	1	1	1	1	1	0	1	1	1	1	0.285581	223
						32	Test	1	1	1	1	1	1	1	1	1	1	0.0742988	255
						35	Test	0	0	0	1	0	0	1	1	1	1	0.982614	200
						36	Test	1	1	1	1	1	1	1	1	1	1	0.0742988	255
						40	Test	1	1	0	0	0	0	0	0	1	1	0.997992	3
						41	Test	0	0	0	0	1	0	1	0	1	1	0.995663	80
						43	Test	1	0	0	1	1	1	1	1	1	1	0.565759	249
						44	Test	0	1	1	1	1	1	0	1	1	1	0.597197	190
						45	Test	1	0	0	1	0	1	0	0	1	1	0.988603	41
						46	Test	0	1	0	1	1	0	1	1	1	1	0.816985	218
						47	Test	1	1	1	1	1	1	1	1	1	1	0.0742988	255
						52	Test	1	0	1	1	1	1	1	1	1	1	0.244272	253
						59	Test	1	1	1	1	1	1	1	1	1	1	0.0742988	255
						60	Test	0	0	1	1	1	0	0	1	1	1	0.938253	156
						63	Test	1	1	1	1	1	1	1	1	1	1	0.0742988	255
						64	Test	0	1	1	1	1	1	1	1	1	1	0.234083	254
						67	Test	0	0	0	1	0	0	1	0	1	1	0.995076	72
						68	Test	0	0	1	0	0	0	0	0	1	1	0.999132	4
						69	Test	0	0	0	0	1	1	1	1	1	1	0.950469	240
						72	Test	0	0	1	1	1	1	0	0	1	1	0.94231	60
						75	Test	0	0	1	0	0	0	0	0	1	1	0.999132	4
						80	Test	0	0	1	1	1	1	1	1	1	1	0.508172	252
						83	Test	1	1	1	1	1	1	1	1	1	1	0.0742988	255
						87	Test	1	1	0	1	1	1	1	1	1	1	0.285581	251
						93	Test	0	1	1	1	1	1	1	0	1	1	0.574141	126
						15	Test	1	1	1	1	1	1	1	1	1	1	0.153269	255
						19	Test	0	1	1	1	1	1	1	0	1	1	0.863514	126
						27	Test	1	1	1	1	1	1	1	1	1	1	0.153269	255
						32	Test	1	0	1	1	0	1	1	1	1	1	0.863514	237
						33	Test	1	1	1	1	1	1	0	1	1	1	0.426173	191
						36	Test	0	0	0	0	1	0	0	0	1	1	0.999804	16
						38	Test	1	1	1	1	1	1	1	1	1	1	0.153269	255
						43	Test	1	0	0	1	1	1	0	0	1	1	0.986871	57
						44	Test	1	1	1	1	1	0	1	1	1	1	0.478142	223
						46	Test	1	1	1	1	1	1	1	1	1	1	0.153269	255
						50	Test	1	1	1	1	1	1	1	1	1	1	0.153269	255
						56	Test	1	0	1	1	1	0	1	1	1	1	0.790682	221
						57	Test	0	1	1	0	1	1	0	1	1	1	0.9416	182
						58	Test	1	1	1	0	1	0	1	1	1	1	0.834833	215
						63	Test	1	1	1	1	1	1	0	1	1	1	0.426173	191
						66	Test	1	1	1	1	1	1	1	1	1	1	0.153269	255
						68	Test	1	1	0	1	1	1	1	1	1	1	0.478142	251
						71	Test	0	0	0	1	1	1	1	1	1	1	0.935589	248
						75	Test	1	1	1	1	1	1	0	1	1	1	0.426173	191
						77	Test	0	1	0	0	0	0	0	1	1	1	0.999271	130
						82	Test	0	0	0	1	0	0	0	1	1	1	0.999039	136
						14	Test	0	0	1	0	0	0	0	0	1	1	0.998263	4
						27	Test	1	0	1	1	1	0	1	1	1	1	0.603938	221
						44	Test	1	0	1	1	1	1	1	1	1	1	0.343654	253
						47	Test	1	1	1	1	1	1	1	0	1	1	0.280607	127
						56	Test	0	0	1	0	0	0	0	0	1	1	0.998263	4
						70	Test	1	1	1	1	1	0	1	1	1	1	0.280607	223
						73	Test	0	1	0	0	1	0	0	0	1	1	0.996441	18
						80	Test	1	1	1	0	1	1	1	0	1	1	0.567586	119
						81	Test	1	1	1	1	0	1	1	1	1	1	0.343654	239
						84	Test	0	1	0	0	0	0	1	0	1	1	0.995704	66
						87	Test	1	1	1	1	1	1	1	1	1	1	0.103349	255
						2	Test	0	1	0	0	0	1	1	0	1	1	0.95968	98
						15	Test	0	1	1	1	1	1	0	0	1	1	0.793897	62
						27	Test	0	0	1	1	1	0	0	0	1	1	0.974434	28
						36	Test	0	0	0	0	1	1	1	0	1	1	0.955603	112
						39	Test	1	1	1	0	1	1	1	1	1	1	0.258097	247
						43	Test	1	1	0	1	1	1	1	0	1	1	0.496989	123
						57	Test	1	0	0	0	0	0	0	0	1	1	0.996802	1
						64	Test	1	0	0	1	1	1	1	1	1	1	0.539348	249
						65	Test	0	0	0	0	1	1	1	0	1	1	0.955603	112
						66	Test	0	1	0	0	1	0	0	0	1	1	0.986673	18
						73	Test	0	0	1	0	0	0	0	0	1	1	0.996959	4
						75	Test	0	0	0	0	0	0	1	1	1	1	0.988512	192
						76	Test	1	1	0	0	1	0	1	1	1	1	0.755677	211
						78	Test	0	1	0	0	0	0	0	1	1	1	0.989588	130
						83	Test	0	1	0	1	0	1	1	1	1	1	0.774577	234
						93	Test	1	1	1	1	1	1	1	1	1	1	0.101311	255
						14	Test	0	0	0	0	1	0	0	1	1	1	0.994656	144
						17	Test	0	0	0	0	0	0	0	1	1	1	0.998436	128
						25	Test	0	0	0	1	0	0	0	0	1	1	0.998436	8
						26	Test	1	0	1	1	1	1	1	0	1	1	0.611915	125
						27	Test	1	1	1	1	1	1	1	1	1	1	0.102531	255
						31	Test	1	1	1	1	1	1	1	1	1	1	0.102531	255
						35	Test	0	0	0	0	0	0	0	1	1	1	0.998436	128
						43	Test	1	1	0	1	0	1	1	1	1	1	0.607697	235
						48	Test	1	0	0	0	0	0	0	0	1	1	0.998699	1
						50	Test	1	0	1	1	1	1	1	1	1	1	0.255993	253
						53	Test	1	0	0	1	1	1	1	1	1	1	0.510394	249
						56	Test	0	1	1	1	0	1	1	0	1	1	0.883009	110
						57	Test	1	0	1	1	1	1	1	1	1	1	0.255993	253
						63	Test	1	1	1	1	1	1	1	1	1	1	0.102531	255
						72	Test	0	0	0	0	0	1	1	0	1	1	0.994656	96
						76	Test	1	1	1	1	1	1	1	1	1	1	0.102531	255
						79	Test	1	0	0	1	1	0	1	1	1	1	0.796288	217
						81	Test	1	1	0	0	1	1	1	1	1	1	0.633914	243
						92	Test	0	0	1	1	1	1	1	1	1	1	0.562001	252
						93	Test	0	0	0	1	1	0	0	0	1	1	0.994656	24
						16	Test	1	1	1	1	1	1	1	1	1	1	0.0947363	255
						17	Test	1	0	1	0	0	1	1	0	1	1	0.973979	101
						19	Test	1	1	1	1	1	1	1	1	1	1	0.0947363	255
						20	Test	0	1	1	0	1	1	1	1	1	1	0.644193	246
						22	Test	0	1	1	1	1	1	1	1	1	1	0.339286	254
						26	Test	1	1	1	1	1	1	1	1	1	1	0.0947363	255
						27	Test	0	1	0	0	0	0	0	0	1	1	0.999233	2
						35	Test	1	0	0	1	0	0	0	1	1	1	0.992414	137
						38	Test	0	0	0	0	1	0	0	0	1	1	0.99909	16
						39	Test	1	1	0	1	1	1	1	1	1	1	0.311945	251
						40	Test	1	1	1	1	1	1	1	0	1	1	0.355919	127
						41	Test	1	1	1	1	1	1	1	1	1	1	0.0947363	255
						42	Test	1	1	1	1	1	1	0	1	1	1	0.324751	191
						44	Test	1	1	1	1	1	1	0	0	1	1	0.670241	63
						45	Test	0	0	0	0	0	0	1	0	1	1	0.999359	64
						51	Test	0	1	1	1	1	1	1	0	1	1	0.682651	126
						52	Test	1	1	1	1	1	1	1	1	1	1	0.0947363	255
						55	Test	0	1	0	0	1	0	0	1	1	1	0.987247	146
						57	Test	1	0	1	0	1	0	0	0	1	1	0.990382	21
						60	Test	1	1	1	1	1	1	1	1	1	1	0.0947363	255
						61	Test	1	1	1	1	1	1	1	1	1	1	0.0947363	255
						62	Test	1	0	0	1	1	0	0	0	1	1	0.990382	25
						63	Test	0	0	0	0	0	1	1	1	1	1	0.990989	224
						66	Test	1	1	1	1	1	1	0	0	1	1	0.670241	63
						71	Test	1	1	1	0	1	1	1	1	1	1	0.311945	247
						73	Test	0	1	0	0	1	1	0	1	1	1	0.951725	178
						78	Test	1	1	1	0	1	0	0	1	1	1	0.876441	151
						80	Test	0	0	0	0	0	0	0	1	1	1	0.999283	128
						82	Test	1	0	0	0	1	1	1	1	1	1	0.871149	241
						83	Test	0	1	0	1	1	1	1	1	1	1	0.644193	250
						87	Test	1	1	1	1	1	1	1	1	1	1	0.0947363	255
						89	Test	1	1	1	1	1	1	1	1	1	1	0.0947363	255
						92	Test	1	1	1	1	0	1	1	1	1	1	0.424162	239
						94	Test	1	1	0	1	1	1	1	1	1	1	0.311945	251
						13	Test	0	0	0	1	0	0	1	0	1	1	0.999792	72
						14	Test	1	1	1	1	1	1	1	1	1	1	0.162136	255
						20	Test	1	1	1	1	1	1	1	1	1	1	0.162136	255
						26	Test	1	1	1	1	1	1	1	0	1	1	0.675881	127
						33	Test	1	0	0	1	1	0	0	1	1	1	0.994869	153
						34	Test	1	0	0	0	1	1	1	0	1	1	0.993743	113
						37	Test	0	1	0	1	1	0	1	1	1	1	0.952399	218
						44	Test	1	1	0	1	1	0	1	1	1	1	0.731132	219
						47	Test	1	0	1	1	1	1	1	1	1	1	0.511919	253
						48	Test	1	0	0	1	1	1	1	1	1	1	0.762	249
						49	Test	1	1	1	1	1	1	1	1	1	1	0.162136	255
						53	Test	1	0	1	1	1	1	1	1	1	1	0.511919	253
						57	Test	1	1	0	1	1	0	1	1	1	1	0.731132	219
						58	Test	0	1	0	0	1	0	1	1	1	1	0.992757	210
						66	Test	1	1	1	0	1	1	1	1	1	1	0.675881	247
						68	Test	1	1	1	1	1	1	1	1	1	1	0.162136	255
						69	Test	1	1	1	1	1	1	1	1	1	1	0.162136	255
						73	Test	1	1	0	1	1	1	1	1	1	1	0.418808	251
						74	Test	1	1	1	1	1	1	1	1	1	1	0.162136	255
						75	Test	1	1	1	1	1	1	1	1	1	1	0.162136	255
						76	Test	1	1	1	1	1	1	1	1	1	1	0.162136	255
						77	Test	1	1	1	1	1	1	1	1	1	1	0.162136	255
						79	Test	1	1	1	1	1	0	1	1	1	1	0.466427	223
						80	Test	1	1	0	1	0	0	1	1	1	1	0.965493	203
						83	Test	1	1	0	1	1	1	1	1	1	1	0.418808	251
						84	Test	1	1	1	1	1	1	1	1	1	1	0.162136	255
						87	Test	1	0	0	1	1	0	1	1	1	1	0.915609	217
						13	Test	1	1	1	1	1	1	1	1	1	1	0.0376732	255
						21	Test	1	1	1	1	1	1	1	1	1	1	0.0376732	255
						24	Test	1	0	1	1	1	1	0	1	1	1	0.48012	189
						26	Test	0	1	0	0	0	0	1	1	1	1	0.974562	194
						35	Test	0	1	0	0	1	0	1	1	1	1	0.91034	210
						37	Test	0	0	1	1	1	1	0	1	1	1	0.738073	188
						38	Test	1	1	0	0	1	1	0	0	1	1	0.935629	51
						39	Test	1	1	1	1	1	1	1	1	1	1	0.0376732	255
						44	Test	1	1	1	1	1	1	1	1	1	1	0.0376732	255
						46	Test	0	0	0	1	0	0	0	0	1	1	0.997291	8
						47	Test	0	0	0	0	1	0	0	0	1	1	0.99758	16
						53	Test	1	1	0	1	1	1	1	1	1	1	0.151959	251
						55	Test	0	0	0	0	1	0	1	1	1	1	0.970133	208
						58	Test	1	0	0	1	1	0	1	1	1	1	0.722381	217
						62	Test	1	1	1	1	1	1	1	1	1	1	0.0376732	255
						63	Test	1	1	1	1	1	1	1	1	1	1	0.0376732	255
						68	Test	0	1	1	1	0	1	1	1	1	1	0.47321	238
						73	Test	0	0	0	1	0	0	0	0	1	1	0.997291	8
						74	Test	1	1	1	1	0	1	1	0	1	1	0.55283	111
						75	Test	0	1	0	1	0	1	1	1	1	1	0.733104	234
						80	Test	0	0	1	1	1	1	1	1	1	1	0.424816	252
						84	Test	1	1	1	1	1	1	0	1	1	1	0.190904	191
						88	Test	1	1	1	1	1	1	1	1	1	1	0.0376732	255
						93	Test	1	1	1	1	1	0	1	0	1	1	0.506326	95
						13	Test	0	0	0	0	0	1	0	0	1	1	0.999596	32
						14	Test	1	1	1	1	1	1	1	1	1	1	0.144199	255
						19	Test	1	1	1	1	1	1	1	1	1	1	0.144199	255
						23	Test	0	0	1	1	1	1	1	1	1	1	0.775292	252
						24	Test	1	1	1	1	1	1	1	0	1	1	0.436978	127
						28	Test	0	0	1	0	1	1	0	0	1	1	0.992582	52
						32	Test	1	1	0	0	1	0	1	1	1	1	0.924544	211
						36	Test	1	1	1	1	1	1	1	1	1	1	0.144199	255
						37	Test	0	0	0	0	1	1	1	1	1	1	0.976013	240
						40	Test	1	0	1	1	1	1	0	0	1	1	0.885776	61
						45	Test	1	1	1	1	1	1	1	1	1	1	0.144199	255
						47	Test	1	0	1	1	0	1	1	1	1	1	0.804654	237
						58	Test	1	0	0	0	1	0	1	1	1	1	0.972728	209
						61	Test	0	0	0	0	1	0	0	0	1	1	0.999456	16
						68	Test	1	0	0	0	0	0	0	0	1	1	0.99954	1
						69	Test	1	1	1	1	1	0	0	1	1	1	0.760932	159
						73	Test	1	0	1	1	0	1	1	0	1	1	0.936489	109
						74	Test	1	1	1	1	1	1	0	1	1	1	0.397259	191
						76	Test	1	1	1	1	1	1	1	1	1	1	0.144199	255
						77	Test	1	1	1	1	1	1	1	1	1	1	0.144199	255
						78	Test	1	1	0	1	1	1	0	1	1	1	0.705387	187
						82	Test	1	1	1	1	1	1	1	1	1	1	0.144199	255
						84	Test	1	0	0	0	1	1	0	1	1	1	0.962406	177
						89	Test	1	1	0	1	1	0	0	0	1	1	0.97415	27

## Sheet: Fig 2A
Pp	Virion	Segments	Prob
0.1	1	0	0.430467
0.1	1	1	0.382638
0.1	1	2	0.148803
0.1	1	3	0.0330674
0.1	1	4	0.0045927
0.1	1	5	0.00040824
0.1	1	6	2.268e-05
0.1	1	7	7.2e-07
0.1	1	8	1e-08
0.58	1	0	0.000968265
0.58	1	1	0.010697
0.58	1	2	0.0517023
0.58	1	3	0.142797
0.58	1	4	0.246494
0.58	1	5	0.272318
0.58	1	6	0.188029
0.58	1	7	0.0741883
0.58	1	8	0.0128063
0.9	1	0	1e-08
0.9	1	1	7.2e-07
0.9	1	2	2.268e-05
0.9	1	3	0.00040824
0.9	1	4	0.0045927
0.9	1	5	0.0330674
0.9	1	6	0.148803
0.9	1	7	0.382638
0.9	1	8	0.430467

## Sheet: Fig 2B
Pp	Fully_Infectious
0.01	1e-14
0.02	2.56e-12
0.03	6.561e-11
0.04	6.5536e-10
0.05	3.90625e-09
0.06	1.67962e-08
0.07	5.7648e-08
0.08	1.67772e-07
0.09	4.30467e-07
0.1	1e-06
0.11	2.14359e-06
0.12	4.29982e-06
0.13	8.15731e-06
0.14	1.47579e-05
0.15	2.56289e-05
0.16	4.29497e-05
0.17	6.97576e-05
0.18	0.0001102
0.19	0.000169836
0.2	0.000256
0.21	0.000378229
0.22	0.000548759
0.23	0.00078311
0.24	0.00110075
0.25	0.00152588
0.26	0.00208827
0.27	0.0028243
0.28	0.00377802
0.29	0.00500246
0.3	0.006561
0.31	0.00852891
0.32	0.0109951
0.33	0.0140641
0.34	0.0178579
0.35	0.0225188
0.36	0.0282111
0.37	0.0351248
0.38	0.0434779
0.39	0.0535201
0.4	0.065536
0.41	0.0798493
0.42	0.0968265
0.43	0.116882
0.44	0.140482
0.45	0.168151
0.46	0.200476
0.47	0.238113
0.48	0.281793
0.49	0.332329
0.5	0.390625
0.51	0.457679
0.52	0.534597
0.53	0.622597
0.54	0.72302
0.55	0.837339
0.56	0.967173
0.57	1.11429
0.58	1.28063
0.59	1.4683
0.6	1.67962
0.61	1.91707
0.62	2.1834
0.63	2.48156
0.64	2.81475
0.65	3.18645
0.66	3.60041
0.67	4.06068
0.68	4.57163
0.69	5.13798
0.7	5.7648
0.71	6.45754
0.72	7.22204
0.73	8.0646
0.74	8.99195
0.75	10.0113
0.76	11.1303
0.77	12.3574
0.78	13.7011
0.79	15.1711
0.8	16.7772
0.81	18.5302
0.82	20.4414
0.83	22.5229
0.84	24.7876
0.85	27.2491
0.86	29.9218
0.87	32.8212
0.88	35.9635
0.89	39.3659
0.9	43.0467
0.91	47.0253
0.92	51.3219
0.93	55.9582
0.94	60.9569
0.95	66.342
0.96	72.139
0.97	78.3743
0.98	85.0763
0.99	92.2745
1	100

## Sheet: Fig 2C
Pp	Virion	Prob
0.1	1	1e-08
0.1	2	1.69836e-06
0.1	3	2.90907e-05
0.1	4	0.00019564
0.1	5	0.00079089
0.1	6	0.00232335
0.1	7	0.00548766
0.1	8	0.0110701
0.1	9	0.019829
0.1	10	0.0323865
0.1	11	0.0491532
0.1	12	0.0702937
0.1	13	0.0957286
0.1	14	0.125164
0.1	15	0.15814
0.1	16	0.194077
0.1	17	0.232333
0.1	18	0.272248
0.1	19	0.313175
0.1	20	0.354512
0.1	21	0.395719
0.1	22	0.436329
0.1	23	0.475949
0.1	24	0.514262
0.1	25	0.551024
0.1	26	0.586055
0.1	27	0.619234
0.1	28	0.650488
0.1	29	0.679789
0.1	30	0.70714
0.1	31	0.732574
0.1	32	0.756145
0.1	33	0.777924
0.1	34	0.797993
0.1	35	0.81644
0.1	36	0.833361
0.1	37	0.848851
0.1	38	0.863007
0.1	39	0.875924
0.1	40	0.887693
0.1	41	0.898403
0.1	42	0.908139
0.1	43	0.91698
0.1	44	0.925001
0.1	45	0.932272
0.1	46	0.938859
0.1	47	0.944823
0.1	48	0.950218
0.1	49	0.955096
0.1	50	0.959506
0.1	51	0.96349
0.1	52	0.967087
0.1	53	0.970335
0.1	54	0.973267
0.1	55	0.975912
0.1	56	0.978297
0.1	57	0.980449
0.1	58	0.982389
0.1	59	0.984138
0.1	60	0.985714
0.1	61	0.987135
0.1	62	0.988415
0.1	63	0.989568
0.1	64	0.990607
0.1	65	0.991543
0.1	66	0.992385
0.1	67	0.993145
0.1	68	0.993828
0.1	69	0.994444
0.1	70	0.994998
0.1	71	0.995498
0.1	72	0.995947
0.1	73	0.996352
0.1	74	0.996716
0.1	75	0.997044
0.1	76	0.997339
0.1	77	0.997605
0.1	78	0.997844
0.1	79	0.99806
0.1	80	0.998254
0.1	81	0.998428
0.1	82	0.998585
0.1	83	0.998727
0.1	84	0.998854
0.1	85	0.998968
0.1	86	0.999072
0.1	87	0.999164
0.1	88	0.999248
0.1	89	0.999323
0.1	90	0.999391
0.1	91	0.999452
0.1	92	0.999506
0.1	93	0.999556
0.1	94	0.9996
0.1	95	0.99964
0.1	96	0.999676
0.1	97	0.999709
0.1	98	0.999738
0.1	99	0.999764
0.1	100	0.999788
0.58	1	0.0128063
0.58	2	0.211705
0.58	3	0.540204
0.58	4	0.776553
0.58	5	0.900106
0.58	6	0.956922
0.58	7	0.981705
0.58	8	0.99228
0.58	9	0.996751
0.58	10	0.998634
0.58	11	0.999426
0.58	12	0.999759
0.58	13	0.999899
0.58	14	0.999957
0.58	15	0.999982
0.58	16	0.999992
0.58	17	0.999997
0.58	18	0.999999
0.58	19	0.999999
0.58	20	1
0.58	21	1
0.58	22	1
0.58	23	1
0.58	24	1
0.58	25	1
0.58	26	1
0.58	27	1
0.58	28	1
0.58	29	1
0.58	30	1
0.58	31	1
0.58	32	1
0.58	33	1
0.58	34	1
0.58	35	1
0.58	36	1
0.58	37	1
0.58	38	1
0.58	39	1
0.58	40	1
0.58	41	1
0.58	42	1
0.58	43	1
0.58	44	1
0.58	45	1
0.58	46	1
0.58	47	1
0.58	48	1
0.58	49	1
0.58	50	1
0.58	51	1
0.58	52	1
0.58	53	1
0.58	54	1
0.58	55	1
0.58	56	1
0.58	57	1
0.58	58	1
0.58	59	1
0.58	60	1
0.58	61	1
0.58	62	1
0.58	63	1
0.58	64	1
0.58	65	1
0.58	66	1
0.58	67	1
0.58	68	1
0.58	69	1
0.58	70	1
0.58	71	1
0.58	72	1
0.58	73	1
0.58	74	1
0.58	75	1
0.58	76	1
0.58	77	1
0.58	78	1
0.58	79	1
0.58	80	1
0.58	81	1
0.58	82	1
0.58	83	1
0.58	84	1
0.58	85	1
0.58	86	1
0.58	87	1
0.58	88	1
0.58	89	1
0.58	90	1
0.58	91	1
0.58	92	1
0.58	93	1
0.58	94	1
0.58	95	1
0.58	96	1
0.58	97	1
0.58	98	1
0.58	99	1
0.58	100	1
0.9	1	0.430467
0.9	2	0.922745
0.9	3	0.992028
0.9	4	0.9992
0.9	5	0.99992
0.9	6	0.999992
0.9	7	0.999999
0.9	8	1
0.9	9	1
0.9	10	1
0.9	11	1
0.9	12	1
0.9	13	1
0.9	14	1
0.9	15	1
0.9	16	1
0.9	17	1
0.9	18	1
0.9	19	1
0.9	20	1
0.9	21	1
0.9	22	1
0.9	23	1
0.9	24	1
0.9	25	1
0.9	26	1
0.9	27	1
0.9	28	1
0.9	29	1
0.9	30	1
0.9	31	1
0.9	32	1
0.9	33	1
0.9	34	1
0.9	35	1
0.9	36	1
0.9	37	1
0.9	38	1
0.9	39	1
0.9	40	1
0.9	41	1
0.9	42	1
0.9	43	1
0.9	44	1
0.9	45	1
0.9	46	1
0.9	47	1
0.9	48	1
0.9	49	1
0.9	50	1
0.9	51	1
0.9	52	1
0.9	53	1
0.9	54	1
0.9	55	1
0.9	56	1
0.9	57	1
0.9	58	1
0.9	59	1
0.9	60	1
0.9	61	1
0.9	62	1
0.9	63	1
0.9	64	1
0.9	65	1
0.9	66	1
0.9	67	1
0.9	68	1
0.9	69	1
0.9	70	1
0.9	71	1
0.9	72	1
0.9	73	1
0.9	74	1
0.9	75	1
0.9	76	1
0.9	77	1
0.9	78	1
0.9	79	1
0.9	80	1
0.9	81	1
0.9	82	1
0.9	83	1
0.9	84	1
0.9	85	1
0.9	86	1
0.9	87	1
0.9	88	1
0.9	89	1
0.9	90	1
0.9	91	1
0.9	92	1
0.9	93	1
0.9	94	1
0.9	95	1
0.9	96	1
0.9	97	1
0.9	98	1
0.9	99	1
0.9	100	1

## Sheet: Fig 2D
Pp	Inf.Unit
0.01	270.925
0.02	135.029
0.03	89.7294
0.04	67.0783
0.05	53.4866
0.06	44.4247
0.07	37.9512
0.08	33.0954
0.09	29.3181
0.1	26.2958
0.11	23.8225
0.12	21.7609
0.13	20.0161
0.14	18.5202
0.15	17.2233
0.16	16.0882
0.17	15.0863
0.18	14.1954
0.19	13.3979
0.2	12.6799
0.21	12.0299
0.22	11.4388
0.23	10.8987
0.24	10.4034
0.25	9.94743
0.26	9.52627
0.27	9.13605
0.28	8.77343
0.29	8.43557
0.3	8.11998
0.31	7.8245
0.32	7.54724
0.33	7.28654
0.34	7.04093
0.35	6.80911
0.36	6.58993
0.37	6.38235
0.38	6.18546
0.39	5.99843
0.4	5.82051
0.41	5.65103
0.42	5.48939
0.43	5.33502
0.44	5.18742
0.45	5.04615
0.46	4.91078
0.47	4.78092
0.48	4.65623
0.49	4.53638
0.5	4.42108
0.51	4.31005
0.52	4.20304
0.53	4.09981
0.54	4.00014
0.55	3.90385
0.56	3.81073
0.57	3.72061
0.58	3.63332
0.59	3.54872
0.6	3.46667
0.61	3.38701
0.62	3.30964
0.63	3.23442
0.64	3.16125
0.65	3.09001
0.66	3.0206
0.67	2.95292
0.68	2.88688
0.69	2.82238
0.7	2.75934
0.71	2.69765
0.72	2.63724
0.73	2.57801
0.74	2.51988
0.75	2.46276
0.76	2.40655
0.77	2.35117
0.78	2.29652
0.79	2.2425
0.8	2.189
0.81	2.13592
0.82	2.08315
0.83	2.03055
0.84	1.97802
0.85	1.9254
0.86	1.87255
0.87	1.81932
0.88	1.76555
0.89	1.71105
0.9	1.65565
0.91	1.59913
0.92	1.54129
0.93	1.4819
0.94	1.42071
0.95	1.35746
0.96	1.29187
0.97	1.22366
0.98	1.1525
0.99	1.07806
1	1

## Sheet: Fig 3A
PP	MOI	p_Infected_Comp
0.1	1e-06	1.00008e-08
0.1	1.02329e-06	1.02338e-08
0.1	1.04713e-06	1.04722e-08
0.1	1.07152e-06	1.07162e-08
0.1	1.09648e-06	1.09658e-08
0.1	1.12202e-06	1.12212e-08
0.1	1.14815e-06	1.14826e-08
0.1	1.1749e-06	1.17501e-08
0.1	1.20226e-06	1.20239e-08
0.1	1.23027e-06	1.2304e-08
0.1	1.25893e-06	1.25906e-08
0.1	1.28825e-06	1.28839e-08
0.1	1.31826e-06	1.3184e-08
0.1	1.34896e-06	1.34912e-08
0.1	1.38038e-06	1.38054e-08
0.1	1.41254e-06	1.4127e-08
0.1	1.44544e-06	1.44562e-08
0.1	1.47911e-06	1.47929e-08
0.1	1.51356e-06	1.51375e-08
0.1	1.54882e-06	1.54902e-08
0.1	1.58489e-06	1.5851e-08
0.1	1.62181e-06	1.62203e-08
0.1	1.65959e-06	1.65982e-08
0.1	1.69824e-06	1.69849e-08
0.1	1.7378e-06	1.73805e-08
0.1	1.77828e-06	1.77854e-08
0.1	1.8197e-06	1.81998e-08
0.1	1.86209e-06	1.86238e-08
0.1	1.90546e-06	1.90577e-08
0.1	1.94984e-06	1.95016e-08
0.1	1.99526e-06	1.9956e-08
0.1	2.04174e-06	2.04209e-08
0.1	2.0893e-06	2.08966e-08
0.1	2.13796e-06	2.13835e-08
0.1	2.18776e-06	2.18816e-08
0.1	2.23872e-06	2.23914e-08
0.1	2.29087e-06	2.29131e-08
0.1	2.34423e-06	2.34469e-08
0.1	2.39883e-06	2.39932e-08
0.1	2.45471e-06	2.45521e-08
0.1	2.51189e-06	2.51242e-08
0.1	2.5704e-06	2.57095e-08
0.1	2.63027e-06	2.63085e-08
0.1	2.69153e-06	2.69214e-08
0.1	2.75423e-06	2.75487e-08
0.1	2.81838e-06	2.81905e-08
0.1	2.88403e-06	2.88473e-08
0.1	2.95121e-06	2.95194e-08
0.1	3.01995e-06	3.02072e-08
0.1	3.0903e-06	3.0911e-08
0.1	3.16228e-06	3.16312e-08
0.1	3.23594e-06	3.23682e-08
0.1	3.31131e-06	3.31223e-08
0.1	3.38844e-06	3.38941e-08
0.1	3.46737e-06	3.46838e-08
0.1	3.54813e-06	3.54919e-08
0.1	3.63078e-06	3.63189e-08
0.1	3.71535e-06	3.71651e-08
0.1	3.80189e-06	3.80311e-08
0.1	3.89045e-06	3.89172e-08
0.1	3.98107e-06	3.9824e-08
0.1	4.0738e-06	4.0752e-08
0.1	4.16869e-06	4.17015e-08
0.1	4.2658e-06	4.26732e-08
0.1	4.36516e-06	4.36676e-08
0.1	4.46684e-06	4.46851e-08
0.1	4.57088e-06	4.57264e-08
0.1	4.67735e-06	4.67919e-08
0.1	4.7863e-06	4.78822e-08
0.1	4.89779e-06	4.8998e-08
0.1	5.01187e-06	5.01398e-08
0.1	5.12861e-06	5.13082e-08
0.1	5.24807e-06	5.25039e-08
0.1	5.37032e-06	5.37274e-08
0.1	5.49541e-06	5.49794e-08
0.1	5.62341e-06	5.62607e-08
0.1	5.7544e-06	5.75718e-08
0.1	5.88844e-06	5.89135e-08
0.1	6.0256e-06	6.02864e-08
0.1	6.16595e-06	6.16914e-08
0.1	6.30957e-06	6.31291e-08
0.1	6.45654e-06	6.46004e-08
0.1	6.60693e-06	6.6106e-08
0.1	6.76083e-06	6.76467e-08
0.1	6.91831e-06	6.92233e-08
0.1	7.07946e-06	7.08366e-08
0.1	7.24436e-06	7.24876e-08
0.1	7.4131e-06	7.41771e-08
0.1	7.58578e-06	7.5906e-08
0.1	7.76247e-06	7.76753e-08
0.1	7.94328e-06	7.94858e-08
0.1	8.12831e-06	8.13385e-08
0.1	8.31764e-06	8.32344e-08
0.1	8.51138e-06	8.51746e-08
0.1	8.70964e-06	8.716e-08
0.1	8.91251e-06	8.91918e-08
0.1	9.12011e-06	9.12709e-08
0.1	9.33254e-06	9.33985e-08
0.1	9.54993e-06	9.55758e-08
0.1	9.77237e-06	9.78039e-08
0.1	1e-05	1.00084e-07
0.1	1.02329e-05	1.02417e-07
0.1	1.04713e-05	1.04805e-07
0.1	1.07152e-05	1.07248e-07
0.1	1.09648e-05	1.09749e-07
0.1	1.12202e-05	1.12307e-07
0.1	1.14815e-05	1.14926e-07
0.1	1.1749e-05	1.17606e-07
0.1	1.20226e-05	1.20348e-07
0.1	1.23027e-05	1.23154e-07
0.1	1.25893e-05	1.26026e-07
0.1	1.28825e-05	1.28964e-07
0.1	1.31826e-05	1.31972e-07
0.1	1.34896e-05	1.35049e-07
0.1	1.38038e-05	1.38198e-07
0.1	1.41254e-05	1.41421e-07
0.1	1.44544e-05	1.44719e-07
0.1	1.47911e-05	1.48094e-07
0.1	1.51356e-05	1.51548e-07
0.1	1.54882e-05	1.55083e-07
0.1	1.58489e-05	1.587e-07
0.1	1.62181e-05	1.62402e-07
0.1	1.65959e-05	1.6619e-07
0.1	1.69824e-05	1.70066e-07
0.1	1.7378e-05	1.74034e-07
0.1	1.77828e-05	1.78093e-07
0.1	1.8197e-05	1.82248e-07
0.1	1.86209e-05	1.865e-07
0.1	1.90546e-05	1.90851e-07
0.1	1.94984e-05	1.95304e-07
0.1	1.99526e-05	1.9986e-07
0.1	2.04174e-05	2.04524e-07
0.1	2.0893e-05	2.09296e-07
0.1	2.13796e-05	2.1418e-07
0.1	2.18776e-05	2.19178e-07
0.1	2.23872e-05	2.24293e-07
0.1	2.29087e-05	2.29527e-07
0.1	2.34423e-05	2.34884e-07
0.1	2.39883e-05	2.40366e-07
0.1	2.45471e-05	2.45977e-07
0.1	2.51189e-05	2.51718e-07
0.1	2.5704e-05	2.57594e-07
0.1	2.63027e-05	2.63607e-07
0.1	2.69153e-05	2.69761e-07
0.1	2.75423e-05	2.7606e-07
0.1	2.81838e-05	2.82505e-07
0.1	2.88403e-05	2.89101e-07
0.1	2.95121e-05	2.95852e-07
0.1	3.01995e-05	3.02761e-07
0.1	3.0903e-05	3.09831e-07
0.1	3.16228e-05	3.17067e-07
0.1	3.23594e-05	3.24473e-07
0.1	3.31131e-05	3.32051e-07
0.1	3.38844e-05	3.39808e-07
0.1	3.46737e-05	3.47746e-07
0.1	3.54813e-05	3.5587e-07
0.1	3.63078e-05	3.64184e-07
0.1	3.71535e-05	3.72694e-07
0.1	3.80189e-05	3.81403e-07
0.1	3.89045e-05	3.90316e-07
0.1	3.98107e-05	3.99437e-07
0.1	4.0738e-05	4.08773e-07
0.1	4.16869e-05	4.18328e-07
0.1	4.2658e-05	4.28107e-07
0.1	4.36516e-05	4.38115e-07
0.1	4.46684e-05	4.48358e-07
0.1	4.57088e-05	4.58842e-07
0.1	4.67735e-05	4.69571e-07
0.1	4.7863e-05	4.80553e-07
0.1	4.89779e-05	4.91792e-07
0.1	5.01187e-05	5.03296e-07
0.1	5.12861e-05	5.15069e-07
0.1	5.24807e-05	5.27119e-07
0.1	5.37032e-05	5.39453e-07
0.1	5.49541e-05	5.52076e-07
0.1	5.62341e-05	5.64996e-07
0.1	5.7544e-05	5.78219e-07
0.1	5.88844e-05	5.91754e-07
0.1	6.0256e-05	6.05607e-07
0.1	6.16595e-05	6.19786e-07
0.1	6.30957e-05	6.34299e-07
0.1	6.45654e-05	6.49154e-07
0.1	6.60693e-05	6.64358e-07
0.1	6.76083e-05	6.7992e-07
0.1	6.91831e-05	6.95849e-07
0.1	7.07946e-05	7.12153e-07
0.1	7.24436e-05	7.28842e-07
0.1	7.4131e-05	7.45923e-07
0.1	7.58578e-05	7.63408e-07
0.1	7.76247e-05	7.81306e-07
0.1	7.94328e-05	7.99625e-07
0.1	8.12831e-05	8.18377e-07
0.1	8.31764e-05	8.37572e-07
0.1	8.51138e-05	8.5722e-07
0.1	8.70964e-05	8.77332e-07
0.1	8.91251e-05	8.9792e-07
0.1	9.12011e-05	9.18994e-07
0.1	9.33254e-05	9.40566e-07
0.1	9.54993e-05	9.62649e-07
0.1	9.77237e-05	9.85255e-07
0.1	0.0001	1.0084e-06
0.1	0.000102329	1.03208e-06
0.1	0.000104713	1.05633e-06
0.1	0.000107152	1.08116e-06
0.1	0.000109648	1.10657e-06
0.1	0.000112202	1.13259e-06
0.1	0.000114815	1.15922e-06
0.1	0.00011749	1.18649e-06
0.1	0.000120226	1.2144e-06
0.1	0.000123027	1.24298e-06
0.1	0.000125893	1.27223e-06
0.1	0.000128825	1.30219e-06
0.1	0.000131826	1.33285e-06
0.1	0.000134896	1.36424e-06
0.1	0.000138038	1.39639e-06
0.1	0.000141254	1.42929e-06
0.1	0.000144544	1.46298e-06
0.1	0.000147911	1.49748e-06
0.1	0.000151356	1.5328e-06
0.1	0.000154882	1.56896e-06
0.1	0.000158489	1.60599e-06
0.1	0.000162181	1.6439e-06
0.1	0.000165959	1.68272e-06
0.1	0.000169824	1.72247e-06
0.1	0.00017378	1.76316e-06
0.1	0.000177828	1.80484e-06
0.1	0.00018197	1.84751e-06
0.1	0.000186209	1.89121e-06
0.1	0.000190546	1.93596e-06
0.1	0.000194984	1.98178e-06
0.1	0.000199526	2.0287e-06
0.1	0.000204174	2.07675e-06
0.1	0.00020893	2.12596e-06
0.1	0.000213796	2.17636e-06
0.1	0.000218776	2.22797e-06
0.1	0.000223872	2.28082e-06
0.1	0.000229087	2.33496e-06
0.1	0.000234423	2.3904e-06
0.1	0.000239883	2.44718e-06
0.1	0.000245471	2.50533e-06
0.1	0.000251189	2.5649e-06
0.1	0.00025704	2.62591e-06
0.1	0.000263027	2.6884e-06
0.1	0.000269153	2.75241e-06
0.1	0.000275423	2.81797e-06
0.1	0.000281838	2.88513e-06
0.1	0.000288403	2.95393e-06
0.1	0.000295121	3.0244e-06
0.1	0.000301995	3.0966e-06
0.1	0.00030903	3.17055e-06
0.1	0.000316228	3.24632e-06
0.1	0.000323594	3.32395e-06
0.1	0.000331131	3.40347e-06
0.1	0.000338844	3.48495e-06
0.1	0.000346737	3.56843e-06
0.1	0.000354813	3.65396e-06
0.1	0.000363078	3.7416e-06
0.1	0.000371535	3.8314e-06
0.1	0.000380189	3.92341e-06
0.1	0.000389045	4.0177e-06
0.1	0.000398107	4.11433e-06
0.1	0.00040738	4.21334e-06
0.1	0.000416869	4.31482e-06
0.1	0.00042658	4.41881e-06
0.1	0.000436516	4.52539e-06
0.1	0.000446684	4.63463e-06
0.1	0.000457088	4.74659e-06
0.1	0.000467735	4.86135e-06
0.1	0.00047863	4.97898e-06
0.1	0.000489779	5.09956e-06
0.1	0.000501187	5.22317e-06
0.1	0.000512861	5.34988e-06
0.1	0.000524807	5.47978e-06
0.1	0.000537032	5.61296e-06
0.1	0.000549541	5.7495e-06
0.1	0.000562341	5.8895e-06
0.1	0.00057544	6.03304e-06
0.1	0.000588844	6.18023e-06
0.1	0.00060256	6.33116e-06
0.1	0.000616595	6.48594e-06
0.1	0.000630957	6.64466e-06
0.1	0.000645654	6.80745e-06
0.1	0.000660693	6.9744e-06
0.1	0.000676083	7.14565e-06
0.1	0.000691831	7.32129e-06
0.1	0.000707946	7.50146e-06
0.1	0.000724436	7.68629e-06
0.1	0.00074131	7.8759e-06
0.1	0.000758578	8.07042e-06
0.1	0.000776247	8.27e-06
0.1	0.000794328	8.47478e-06
0.1	0.000812831	8.6849e-06
0.1	0.000831764	8.90051e-06
0.1	0.000851138	9.12178e-06
0.1	0.000870964	9.34887e-06
0.1	0.000891251	9.58193e-06
0.1	0.000912011	9.82115e-06
0.1	0.000933254	1.00667e-05
0.1	0.000954993	1.03188e-05
0.1	0.000977237	1.05775e-05
0.1	0.001	1.08432e-05
0.1	0.00102329	1.1116e-05
0.1	0.00104713	1.1396e-05
0.1	0.00107152	1.16836e-05
0.1	0.00109648	1.1979e-05
0.1	0.00112202	1.22823e-05
0.1	0.00114815	1.25939e-05
0.1	0.0011749	1.29139e-05
0.1	0.00120226	1.32426e-05
0.1	0.00123027	1.35803e-05
0.1	0.00125893	1.39273e-05
0.1	0.00128825	1.42838e-05
0.1	0.00131826	1.46501e-05
0.1	0.00134896	1.50265e-05
0.1	0.00138038	1.54134e-05
0.1	0.00141254	1.58111e-05
0.1	0.00144544	1.62198e-05
0.1	0.00147911	1.664e-05
0.1	0.00151356	1.7072e-05
0.1	0.00154882	1.75161e-05
0.1	0.00158489	1.79728e-05
0.1	0.00162181	1.84425e-05
0.1	0.00165959	1.89255e-05
0.1	0.00169824	1.94223e-05
0.1	0.0017378	1.99333e-05
0.1	0.00177828	2.04591e-05
0.1	0.0018197	2.1e-05
0.1	0.00186209	2.15565e-05
0.1	0.00190546	2.21292e-05
0.1	0.00194984	2.27187e-05
0.1	0.00199526	2.33253e-05
0.1	0.00204174	2.39498e-05
0.1	0.0020893	2.45927e-05
0.1	0.00213796	2.52546e-05
0.1	0.00218776	2.59362e-05
0.1	0.00223872	2.66381e-05
0.1	0.00229087	2.7361e-05
0.1	0.00234423	2.81056e-05
0.1	0.00239883	2.88727e-05
0.1	0.00245471	2.9663e-05
0.1	0.00251189	3.04773e-05
0.1	0.0025704	3.13165e-05
0.1	0.00263027	3.21814e-05
0.1	0.00269153	3.30729e-05
0.1	0.00275423	3.3992e-05
0.1	0.00281838	3.49395e-05
0.1	0.00288403	3.59166e-05
0.1	0.00295121	3.69242e-05
0.1	0.00301995	3.79635e-05
0.1	0.0030903	3.90356e-05
0.1	0.00316228	4.01416e-05
0.1	0.00323594	4.12827e-05
0.1	0.00331131	4.24604e-05
0.1	0.00338844	4.36757e-05
0.1	0.00346737	4.49303e-05
0.1	0.00354813	4.62254e-05
0.1	0.00363078	4.75626e-05
0.1	0.00371535	4.89435e-05
0.1	0.00380189	5.03696e-05
0.1	0.00389045	5.18426e-05
0.1	0.00398107	5.33644e-05
0.1	0.0040738	5.49367e-05
0.1	0.00416869	5.65614e-05
0.1	0.0042658	5.82405e-05
0.1	0.00436516	5.99762e-05
0.1	0.00446684	6.17705e-05
0.1	0.00457088	6.36258e-05
0.1	0.00467735	6.55443e-05
0.1	0.0047863	6.75285e-05
0.1	0.00489779	6.9581e-05
0.1	0.00501187	7.17044e-05
0.1	0.00512861	7.39015e-05
0.1	0.00524807	7.61753e-05
0.1	0.00537032	7.85286e-05
0.1	0.00549541	8.09648e-05
0.1	0.00562341	8.34871e-05
0.1	0.0057544	8.60989e-05
0.1	0.00588844	8.88038e-05
0.1	0.0060256	9.16056e-05
0.1	0.00616595	9.45082e-05
0.1	0.00630957	9.75158e-05
0.1	0.00645654	0.000100632
0.1	0.00660693	0.000103863
0.1	0.00676083	0.000107211
0.1	0.00691831	0.000110683
0.1	0.00707946	0.000114283
0.1	0.00724436	0.000118017
0.1	0.0074131	0.00012189
0.1	0.00758578	0.000125908
0.1	0.00776247	0.000130077
0.1	0.00794328	0.000134403
0.1	0.00812831	0.000138894
0.1	0.00831764	0.000143555
0.1	0.00851138	0.000148395
0.1	0.00870964	0.000153422
0.1	0.00891251	0.000158642
0.1	0.00912011	0.000164064
0.1	0.00933254	0.000169698
0.1	0.00954993	0.000175552
0.1	0.00977237	0.000181636
0.1	0.01	0.000187959
0.1	0.0102329	0.000194534
0.1	0.0104713	0.000201369
0.1	0.0107152	0.000208478
0.1	0.0109648	0.000215872
0.1	0.0112202	0.000223563
0.1	0.0114815	0.000231566
0.1	0.011749	0.000239894
0.1	0.0120226	0.000248561
0.1	0.0123027	0.000257584
0.1	0.0125893	0.000266977
0.1	0.0128825	0.000276758
0.1	0.0131826	0.000286944
0.1	0.0134896	0.000297555
0.1	0.0138038	0.000308608
0.1	0.0141254	0.000320126
0.1	0.0144544	0.000332129
0.1	0.0147911	0.000344639
0.1	0.0151356	0.000357681
0.1	0.0154882	0.000371279
0.1	0.0158489	0.000385458
0.1	0.0162181	0.000400247
0.1	0.0165959	0.000415674
0.1	0.0169824	0.000431769
0.1	0.017378	0.000448564
0.1	0.0177828	0.000466091
0.1	0.018197	0.000484386
0.1	0.0186209	0.000503486
0.1	0.0190546	0.000523429
0.1	0.0194984	0.000544256
0.1	0.0199526	0.000566009
0.1	0.0204174	0.000588733
0.1	0.020893	0.000612476
0.1	0.0213796	0.000637288
0.1	0.0218776	0.000663219
0.1	0.0223872	0.000690326
0.1	0.0229087	0.000718666
0.1	0.0234423	0.000748301
0.1	0.0239883	0.000779294
0.1	0.0245471	0.000811713
0.1	0.0251189	0.000845628
0.1	0.025704	0.000881116
0.1	0.0263027	0.000918255
0.1	0.0269153	0.000957127
0.1	0.0275423	0.000997821
0.1	0.0281838	0.00104043
0.1	0.0288403	0.00108505
0.1	0.0295121	0.00113178
0.1	0.0301995	0.00118074
0.1	0.030903	0.00123203
0.1	0.0316228	0.00128578
0.1	0.0323594	0.00134211
0.1	0.0331131	0.00140117
0.1	0.0338844	0.00146308
0.1	0.0346737	0.001528
0.1	0.0354813	0.00159609
0.1	0.0363078	0.00166751
0.1	0.0371535	0.00174244
0.1	0.0380189	0.00182106
0.1	0.0389045	0.00190358
0.1	0.0398107	0.0019902
0.1	0.040738	0.00208113
0.1	0.0416869	0.00217662
0.1	0.042658	0.0022769
0.1	0.0436516	0.00238224
0.1	0.0446684	0.00249291
0.1	0.0457088	0.00260919
0.1	0.0467735	0.00273141
0.1	0.047863	0.00285987
0.1	0.0489779	0.00299493
0.1	0.0501187	0.00313695
0.1	0.0512861	0.00328632
0.1	0.0524807	0.00344344
0.1	0.0537032	0.00360875
0.1	0.0549541	0.00378271
0.1	0.0562341	0.00396579
0.1	0.057544	0.00415853
0.1	0.0588844	0.00436146
0.1	0.060256	0.00457516
0.1	0.0616595	0.00480025
0.1	0.0630957	0.00503739
0.1	0.0645654	0.00528725
0.1	0.0660693	0.00555059
0.1	0.0676083	0.00582817
0.1	0.0691831	0.00612083
0.1	0.0707946	0.00642944
0.1	0.0724436	0.00675495
0.1	0.074131	0.00709833
0.1	0.0758578	0.00746066
0.1	0.0776247	0.00784304
0.1	0.0794328	0.00824668
0.1	0.0812831	0.00867284
0.1	0.0831764	0.00912288
0.1	0.0851138	0.00959821
0.1	0.0870964	0.0101004
0.1	0.0891251	0.010631
0.1	0.0912011	0.0111918
0.1	0.0933254	0.0117847
0.1	0.0954993	0.0124116
0.1	0.0977237	0.0130745
0.1	0.1	0.0137758
0.1	0.102329	0.0145178
0.1	0.104713	0.015303
0.1	0.107152	0.0161342
0.1	0.109648	0.0170142
0.1	0.112202	0.0179461
0.1	0.114815	0.0189332
0.1	0.11749	0.019979
0.1	0.120226	0.0210872
0.1	0.123027	0.0222618
0.1	0.125893	0.0235071
0.1	0.128825	0.0248277
0.1	0.131826	0.0262285
0.1	0.134896	0.0277145
0.1	0.138038	0.0292916
0.1	0.141254	0.0309654
0.1	0.144544	0.0327426
0.1	0.147911	0.0346298
0.1	0.151356	0.0366344
0.1	0.154882	0.0387643
0.1	0.158489	0.0410277
0.1	0.162181	0.0434336
0.1	0.165959	0.0459917
0.1	0.169824	0.0487123
0.1	0.17378	0.0516063
0.1	0.177828	0.0546857
0.1	0.18197	0.0579631
0.1	0.186209	0.0614521
0.1	0.190546	0.0651674
0.1	0.194984	0.0691246
0.1	0.199526	0.0733406
0.1	0.204174	0.0778334
0.1	0.20893	0.0826225
0.1	0.213796	0.0877287
0.1	0.218776	0.0931745
0.1	0.223872	0.0989839
0.1	0.229087	0.105183
0.1	0.234423	0.111799
0.1	0.239883	0.118863
0.1	0.245471	0.126407
0.1	0.251189	0.134464
0.1	0.25704	0.143074
0.1	0.263027	0.152276
0.1	0.269153	0.162113
0.1	0.275423	0.172633
0.1	0.281838	0.183884
0.1	0.288403	0.195923
0.1	0.295121	0.208807
0.1	0.301995	0.2226
0.1	0.30903	0.237369
0.1	0.316228	0.253189
0.1	0.323594	0.270138
0.1	0.331131	0.288302
0.1	0.338844	0.307774
0.1	0.346737	0.328654
0.1	0.354813	0.35105
0.1	0.363078	0.375078
0.1	0.371535	0.400865
0.1	0.380189	0.428547
0.1	0.389045	0.458273
0.1	0.398107	0.490201
0.1	0.40738	0.524505
0.1	0.416869	0.561372
0.1	0.42658	0.601005
0.1	0.436516	0.643624
0.1	0.446684	0.689465
0.1	0.457088	0.738788
0.1	0.467735	0.791871
0.1	0.47863	0.849017
0.1	0.489779	0.910556
0.1	0.501187	0.976843
0.1	0.512861	1
0.1	0.524807	1
0.1	0.537032	1
0.1	0.549541	1
0.1	0.562341	1
0.1	0.57544	1
0.1	0.588844	1
0.1	0.60256	1
0.1	0.616595	1
0.1	0.630957	1
0.1	0.645654	1
0.1	0.660693	1
0.1	0.676083	1
0.1	0.691831	1
0.1	0.707946	1
0.1	0.724436	1
0.1	0.74131	1
0.1	0.758578	1
0.1	0.776247	1
0.1	0.794328	1
0.1	0.812831	1
0.1	0.831764	1
0.1	0.851138	1
0.1	0.870964	1
0.1	0.891251	1
0.1	0.912011	1
0.1	0.933254	1
0.1	0.954993	1
0.1	0.977237	1
0.1	1	1
0.1	1.02329	1
0.1	1.04713	1
0.1	1.07152	1
0.1	1.09648	1
0.1	1.12202	1
0.1	1.14815	1
0.1	1.1749	1
0.1	1.20226	1
0.1	1.23027	1
0.1	1.25893	1
0.1	1.28825	1
0.1	1.31826	1
0.1	1.34896	1
0.1	1.38038	1
0.1	1.41254	1
0.1	1.44544	1
0.1	1.47911	1
0.1	1.51356	1
0.1	1.54882	1
0.1	1.58489	1
0.1	1.62181	1
0.1	1.65959	1
0.1	1.69824	1
0.1	1.7378	1
0.1	1.77828	1
0.1	1.8197	1
0.1	1.86209	1
0.1	1.90546	1
0.1	1.94984	1
0.1	1.99526	1
0.1	2.04174	1
0.1	2.0893	1
0.1	2.13796	1
0.1	2.18776	1
0.1	2.23872	1
0.1	2.29087	1
0.1	2.34423	1
0.1	2.39883	1
0.1	2.45471	1
0.1	2.51189	1
0.1	2.5704	1
0.1	2.63027	1
0.1	2.69153	1
0.1	2.75423	1
0.1	2.81838	1
0.1	2.88403	1
0.1	2.95121	1
0.1	3.01995	1
0.1	3.0903	1
0.1	3.16228	1
0.1	3.23594	1
0.1	3.31131	1
0.1	3.38844	1
0.1	3.46737	1
0.1	3.54813	1
0.1	3.63078	1
0.1	3.71535	1
0.1	3.80189	1
0.1	3.89045	1
0.1	3.98107	1
0.1	4.0738	1
0.1	4.16869	1
0.1	4.2658	1
0.1	4.36516	1
0.1	4.46684	1
0.1	4.57088	1
0.1	4.67735	1
0.1	4.7863	1
0.1	4.89779	1
0.1	5.01187	1
0.1	5.12861	1
0.1	5.24807	1
0.1	5.37032	1
0.1	5.49541	1
0.1	5.62341	1
0.1	5.7544	1
0.1	5.88844	1
0.1	6.0256	1
0.1	6.16595	1
0.1	6.30957	1
0.1	6.45654	1
0.1	6.60693	1
0.1	6.76083	1
0.1	6.91831	1
0.1	7.07946	1
0.1	7.24436	1
0.1	7.4131	1
0.1	7.58578	1
0.1	7.76247	1
0.1	7.94328	1
0.1	8.12831	1
0.1	8.31764	1
0.1	8.51138	1
0.1	8.70964	1
0.1	8.91251	1
0.1	9.12011	1
0.1	9.33254	1
0.1	9.54993	1
0.1	9.77237	1
0.1	10	1
0.1	10.2329	1
0.1	10.4713	1
0.1	10.7152	1
0.1	10.9648	1
0.1	11.2202	1
0.1	11.4815	1
0.1	11.749	1
0.1	12.0226	1
0.1	12.3027	1
0.1	12.5893	1
0.1	12.8825	1
0.1	13.1826	1
0.1	13.4896	1
0.1	13.8038	1
0.1	14.1254	1
0.1	14.4544	1
0.1	14.7911	1
0.1	15.1356	1
0.1	15.4882	1
0.1	15.8489	1
0.1	16.2181	1
0.1	16.5959	1
0.1	16.9824	1
0.1	17.378	1
0.1	17.7828	1
0.1	18.197	1
0.1	18.6209	1
0.1	19.0546	1
0.1	19.4984	1
0.1	19.9526	1
0.1	20.4174	1
0.1	20.893	1
0.1	21.3796	1
0.1	21.8776	1
0.1	22.3872	1
0.1	22.9087	1
0.1	23.4423	1
0.1	23.9883	1
0.1	24.5471	1
0.1	25.1189	1
0.1	25.704	1
0.1	26.3027	1
0.1	26.9153	1
0.1	27.5423	1
0.1	28.1838	1
0.1	28.8403	1
0.1	29.5121	1
0.1	30.1995	1
0.1	30.903	1
0.1	31.6228	1
0.1	32.3594	1
0.1	33.1131	1
0.1	33.8844	1
0.1	34.6737	1
0.1	35.4813	1
0.1	36.3078	1
0.1	37.1535	1
0.1	38.0189	1
0.1	38.9045	1
0.1	39.8107	1
0.1	40.738	1
0.1	41.6869	1
0.1	42.658	1
0.1	43.6516	1
0.1	44.6684	1
0.1	45.7088	1
0.1	46.7735	1
0.1	47.863	1
0.1	48.9779	1
0.1	50.1187	1
0.1	51.2861	1
0.1	52.4807	1
0.1	53.7032	1
0.1	54.9541	1
0.1	56.2341	1
0.1	57.544	1
0.1	58.8844	1
0.1	60.256	1
0.1	61.6595	1
0.1	63.0957	1
0.1	64.5654	1
0.1	66.0693	1
0.1	67.6083	1
0.1	69.1831	1
0.1	70.7946	1
0.1	72.4436	1
0.1	74.131	1
0.1	75.8578	1
0.1	77.6247	1
0.1	79.4328	1
0.1	81.2831	1
0.1	83.1764	1
0.1	85.1138	1
0.1	87.0964	1
0.1	89.1251	1
0.1	91.2011	1
0.1	93.3254	1
0.1	95.4993	1
0.1	97.7237	1
0.1	100	1
0.1	102.329	1
0.1	104.713	1
0.1	107.152	1
0.1	109.648	1
0.1	112.202	1
0.1	114.815	1
0.1	117.49	1
0.1	120.226	1
0.1	123.027	1
0.1	125.893	1
0.1	128.825	1
0.1	131.826	1
0.1	134.896	1
0.1	138.038	1
0.1	141.254	1
0.1	144.544	1
0.1	147.911	1
0.1	151.356	1
0.1	154.882	1
0.1	158.489	1
0.1	162.181	1
0.1	165.959	1
0.1	169.824	1
0.1	173.78	1
0.1	177.828	1
0.1	181.97	1
0.1	186.209	1
0.1	190.546	1
0.1	194.984	1
0.1	199.526	1
0.1	204.174	1
0.1	208.93	1
0.1	213.796	1
0.1	218.776	1
0.1	223.872	1
0.1	229.087	1
0.1	234.423	1
0.1	239.883	1
0.1	245.471	1
0.1	251.189	1
0.1	257.04	1
0.1	263.027	1
0.1	269.153	1
0.1	275.423	1
0.1	281.838	1
0.1	288.403	1
0.1	295.121	1
0.1	301.995	1
0.1	309.03	1
0.1	316.228	1
0.1	323.594	1
0.1	331.131	1
0.1	338.844	1
0.1	346.737	1
0.1	354.813	1
0.1	363.078	1
0.1	371.535	1
0.1	380.189	1
0.1	389.045	1
0.1	398.107	1
0.1	407.38	1
0.1	416.869	1
0.1	426.58	1
0.1	436.516	1
0.1	446.684	1
0.1	457.088	1
0.1	467.735	1
0.1	478.63	1
0.1	489.779	1
0.1	501.187	1
0.1	512.861	1
0.1	524.807	1
0.1	537.032	1
0.1	549.541	1
0.1	562.341	1
0.1	575.44	1
0.1	588.844	1
0.1	602.56	1
0.1	616.595	1
0.1	630.957	1
0.1	645.654	1
0.1	660.693	1
0.1	676.083	1
0.1	691.831	1
0.1	707.946	1
0.1	724.436	1
0.1	741.31	1
0.1	758.578	1
0.1	776.247	1
0.1	794.328	1
0.1	812.831	1
0.1	831.764	1
0.1	851.138	1
0.1	870.964	1
0.1	891.251	1
0.1	912.011	1
0.1	933.254	1
0.1	954.993	1
0.1	977.237	1
0.1	1000	1
0.2	1e-06	2.56014e-06
0.2	1.02329e-06	2.61978e-06
0.2	1.04713e-06	2.6808e-06
0.2	1.07152e-06	2.74325e-06
0.2	1.09648e-06	2.80715e-06
0.2	1.12202e-06	2.87254e-06
0.2	1.14815e-06	2.93946e-06
0.2	1.1749e-06	3.00793e-06
0.2	1.20226e-06	3.078e-06
0.2	1.23027e-06	3.1497e-06
0.2	1.25893e-06	3.22307e-06
0.2	1.28825e-06	3.29815e-06
0.2	1.31826e-06	3.37498e-06
0.2	1.34896e-06	3.4536e-06
0.2	1.38038e-06	3.53405e-06
0.2	1.41254e-06	3.61637e-06
0.2	1.44544e-06	3.70062e-06
0.2	1.47911e-06	3.78682e-06
0.2	1.51356e-06	3.87503e-06
0.2	1.54882e-06	3.9653e-06
0.2	1.58489e-06	4.05767e-06
0.2	1.62181e-06	4.1522e-06
0.2	1.65959e-06	4.24892e-06
0.2	1.69824e-06	4.3479e-06
0.2	1.7378e-06	4.44919e-06
0.2	1.77828e-06	4.55283e-06
0.2	1.8197e-06	4.65889e-06
0.2	1.86209e-06	4.76742e-06
0.2	1.90546e-06	4.87848e-06
0.2	1.94984e-06	4.99213e-06
0.2	1.99526e-06	5.10842e-06
0.2	2.04174e-06	5.22743e-06
0.2	2.0893e-06	5.3492e-06
0.2	2.13796e-06	5.47382e-06
0.2	2.18776e-06	5.60133e-06
0.2	2.23872e-06	5.73182e-06
0.2	2.29087e-06	5.86535e-06
0.2	2.34423e-06	6.00199e-06
0.2	2.39883e-06	6.14181e-06
0.2	2.45471e-06	6.28489e-06
0.2	2.51189e-06	6.4313e-06
0.2	2.5704e-06	6.58113e-06
0.2	2.63027e-06	6.73444e-06
0.2	2.69153e-06	6.89133e-06
0.2	2.75423e-06	7.05188e-06
0.2	2.81838e-06	7.21616e-06
0.2	2.88403e-06	7.38427e-06
0.2	2.95121e-06	7.5563e-06
0.2	3.01995e-06	7.73234e-06
0.2	3.0903e-06	7.91248e-06
0.2	3.16228e-06	8.09682e-06
0.2	3.23594e-06	8.28545e-06
0.2	3.31131e-06	8.47848e-06
0.2	3.38844e-06	8.676e-06
0.2	3.46737e-06	8.87813e-06
0.2	3.54813e-06	9.08497e-06
0.2	3.63078e-06	9.29662e-06
0.2	3.71535e-06	9.51321e-06
0.2	3.80189e-06	9.73485e-06
0.2	3.89045e-06	9.96165e-06
0.2	3.98107e-06	1.01937e-05
0.2	4.0738e-06	1.04312e-05
0.2	4.16869e-06	1.06743e-05
0.2	4.2658e-06	1.0923e-05
0.2	4.36516e-06	1.11774e-05
0.2	4.46684e-06	1.14379e-05
0.2	4.57088e-06	1.17044e-05
0.2	4.67735e-06	1.1977e-05
0.2	4.7863e-06	1.22561e-05
0.2	4.89779e-06	1.25417e-05
0.2	5.01187e-06	1.28339e-05
0.2	5.12861e-06	1.31329e-05
0.2	5.24807e-06	1.34389e-05
0.2	5.37032e-06	1.3752e-05
0.2	5.49541e-06	1.40724e-05
0.2	5.62341e-06	1.44003e-05
0.2	5.7544e-06	1.47358e-05
0.2	5.88844e-06	1.50792e-05
0.2	6.0256e-06	1.54306e-05
0.2	6.16595e-06	1.57901e-05
0.2	6.30957e-06	1.6158e-05
0.2	6.45654e-06	1.65345e-05
0.2	6.60693e-06	1.69198e-05
0.2	6.76083e-06	1.73141e-05
0.2	6.91831e-06	1.77175e-05
0.2	7.07946e-06	1.81304e-05
0.2	7.24436e-06	1.85528e-05
0.2	7.4131e-06	1.89852e-05
0.2	7.58578e-06	1.94276e-05
0.2	7.76247e-06	1.98803e-05
0.2	7.94328e-06	2.03435e-05
0.2	8.12831e-06	2.08176e-05
0.2	8.31764e-06	2.13027e-05
0.2	8.51138e-06	2.17992e-05
0.2	8.70964e-06	2.23072e-05
0.2	8.91251e-06	2.2827e-05
0.2	9.12011e-06	2.3359e-05
0.2	9.33254e-06	2.39034e-05
0.2	9.54993e-06	2.44604e-05
0.2	9.77237e-06	2.50305e-05
0.2	1e-05	2.56138e-05
0.2	1.02329e-05	2.62108e-05
0.2	1.04713e-05	2.68217e-05
0.2	1.07152e-05	2.74468e-05
0.2	1.09648e-05	2.80865e-05
0.2	1.12202e-05	2.87411e-05
0.2	1.14815e-05	2.9411e-05
0.2	1.1749e-05	3.00965e-05
0.2	1.20226e-05	3.0798e-05
0.2	1.23027e-05	3.15158e-05
0.2	1.25893e-05	3.22504e-05
0.2	1.28825e-05	3.30022e-05
0.2	1.31826e-05	3.37714e-05
0.2	1.34896e-05	3.45587e-05
0.2	1.38038e-05	3.53642e-05
0.2	1.41254e-05	3.61886e-05
0.2	1.44544e-05	3.70322e-05
0.2	1.47911e-05	3.78955e-05
0.2	1.51356e-05	3.87789e-05
0.2	1.54882e-05	3.96829e-05
0.2	1.58489e-05	4.06081e-05
0.2	1.62181e-05	4.15548e-05
0.2	1.65959e-05	4.25236e-05
0.2	1.69824e-05	4.3515e-05
0.2	1.7378e-05	4.45295e-05
0.2	1.77828e-05	4.55678e-05
0.2	1.8197e-05	4.66302e-05
0.2	1.86209e-05	4.77175e-05
0.2	1.90546e-05	4.88301e-05
0.2	1.94984e-05	4.99687e-05
0.2	1.99526e-05	5.11339e-05
0.2	2.04174e-05	5.23262e-05
0.2	2.0893e-05	5.35464e-05
0.2	2.13796e-05	5.47951e-05
0.2	2.18776e-05	5.6073e-05
0.2	2.23872e-05	5.73807e-05
0.2	2.29087e-05	5.87189e-05
0.2	2.34423e-05	6.00884e-05
0.2	2.39883e-05	6.14898e-05
0.2	2.45471e-05	6.2924e-05
0.2	2.51189e-05	6.43917e-05
0.2	2.5704e-05	6.58936e-05
0.2	2.63027e-05	6.74307e-05
0.2	2.69153e-05	6.90036e-05
0.2	2.75423e-05	7.06133e-05
0.2	2.81838e-05	7.22606e-05
0.2	2.88403e-05	7.39464e-05
0.2	2.95121e-05	7.56716e-05
0.2	3.01995e-05	7.74371e-05
0.2	3.0903e-05	7.92438e-05
0.2	3.16228e-05	8.10928e-05
0.2	3.23594e-05	8.2985e-05
0.2	3.31131e-05	8.49214e-05
0.2	3.38844e-05	8.69031e-05
0.2	3.46737e-05	8.89312e-05
0.2	3.54813e-05	9.10066e-05
0.2	3.63078e-05	9.31306e-05
0.2	3.71535e-05	9.53042e-05
0.2	3.80189e-05	9.75287e-05
0.2	3.89045e-05	9.98052e-05
0.2	3.98107e-05	0.000102135
0.2	4.0738e-05	0.000104519
0.2	4.16869e-05	0.000106959
0.2	4.2658e-05	0.000109456
0.2	4.36516e-05	0.000112012
0.2	4.46684e-05	0.000114627
0.2	4.57088e-05	0.000117304
0.2	4.67735e-05	0.000120043
0.2	4.7863e-05	0.000122847
0.2	4.89779e-05	0.000125716
0.2	5.01187e-05	0.000128652
0.2	5.12861e-05	0.000131657
0.2	5.24807e-05	0.000134732
0.2	5.37032e-05	0.00013788
0.2	5.49541e-05	0.000141101
0.2	5.62341e-05	0.000144397
0.2	5.7544e-05	0.000147771
0.2	5.88844e-05	0.000151224
0.2	6.0256e-05	0.000154758
0.2	6.16595e-05	0.000158375
0.2	6.30957e-05	0.000162077
0.2	6.45654e-05	0.000165865
0.2	6.60693e-05	0.000169742
0.2	6.76083e-05	0.00017371
0.2	6.91831e-05	0.000177772
0.2	7.07946e-05	0.000181928
0.2	7.24436e-05	0.000186183
0.2	7.4131e-05	0.000190537
0.2	7.58578e-05	0.000194993
0.2	7.76247e-05	0.000199554
0.2	7.94328e-05	0.000204222
0.2	8.12831e-05	0.000209
0.2	8.31764e-05	0.00021389
0.2	8.51138e-05	0.000218895
0.2	8.70964e-05	0.000224018
0.2	8.91251e-05	0.000229261
0.2	9.12011e-05	0.000234627
0.2	9.33254e-05	0.00024012
0.2	9.54993e-05	0.000245742
0.2	9.77237e-05	0.000251496
0.2	0.0001	0.000257385
0.2	0.000102329	0.000263414
0.2	0.000104713	0.000269584
0.2	0.000107152	0.0002759
0.2	0.000109648	0.000282364
0.2	0.000112202	0.000288981
0.2	0.000114815	0.000295754
0.2	0.00011749	0.000302686
0.2	0.000120226	0.000309782
0.2	0.000123027	0.000317046
0.2	0.000125893	0.000324481
0.2	0.000128825	0.000332091
0.2	0.000131826	0.000339881
0.2	0.000134896	0.000347856
0.2	0.000138038	0.000356018
0.2	0.000141254	0.000364374
0.2	0.000144544	0.000372927
0.2	0.000147911	0.000381683
0.2	0.000151356	0.000390646
0.2	0.000154882	0.000399821
0.2	0.000158489	0.000409213
0.2	0.000162181	0.000418828
0.2	0.000165959	0.000428671
0.2	0.000169824	0.000438747
0.2	0.00017378	0.000449062
0.2	0.000177828	0.000459621
0.2	0.00018197	0.000470432
0.2	0.000186209	0.000481499
0.2	0.000190546	0.000492829
0.2	0.000194984	0.000504429
0.2	0.000199526	0.000516304
0.2	0.000204174	0.000528462
0.2	0.00020893	0.000540909
0.2	0.000213796	0.000553653
0.2	0.000218776	0.0005667
0.2	0.000223872	0.000580058
0.2	0.000229087	0.000593735
0.2	0.000234423	0.000607739
0.2	0.000239883	0.000622076
0.2	0.000245471	0.000636757
0.2	0.000251189	0.000651788
0.2	0.00025704	0.000667178
0.2	0.000263027	0.000682937
0.2	0.000269153	0.000699074
0.2	0.000275423	0.000715597
0.2	0.000281838	0.000732516
0.2	0.000288403	0.000749841
0.2	0.000295121	0.000767582
0.2	0.000301995	0.000785749
0.2	0.00030903	0.000804354
0.2	0.000316228	0.000823405
0.2	0.000323594	0.000842915
0.2	0.000331131	0.000862896
0.2	0.000338844	0.000883358
0.2	0.000346737	0.000904314
0.2	0.000354813	0.000925776
0.2	0.000363078	0.000947756
0.2	0.000371535	0.000970268
0.2	0.000380189	0.000993325
0.2	0.000389045	0.00101694
0.2	0.000398107	0.00104113
0.2	0.00040738	0.0010659
0.2	0.000416869	0.00109128
0.2	0.00042658	0.00111728
0.2	0.000436516	0.0011439
0.2	0.000446684	0.00117118
0.2	0.000457088	0.00119912
0.2	0.000467735	0.00122774
0.2	0.00047863	0.00125706
0.2	0.000489779	0.0012871
0.2	0.000501187	0.00131788
0.2	0.000512861	0.00134941
0.2	0.000524807	0.00138171
0.2	0.000537032	0.00141481
0.2	0.000549541	0.00144872
0.2	0.000562341	0.00148346
0.2	0.00057544	0.00151906
0.2	0.000588844	0.00155554
0.2	0.00060256	0.00159292
0.2	0.000616595	0.00163123
0.2	0.000630957	0.00167049
0.2	0.000645654	0.00171072
0.2	0.000660693	0.00175195
0.2	0.000676083	0.0017942
0.2	0.000691831	0.00183751
0.2	0.000707946	0.00188189
0.2	0.000724436	0.00192739
0.2	0.00074131	0.00197402
0.2	0.000758578	0.00202183
0.2	0.000776247	0.00207083
0.2	0.000794328	0.00212106
0.2	0.000812831	0.00217256
0.2	0.000831764	0.00222536
0.2	0.000851138	0.00227949
0.2	0.000870964	0.00233499
0.2	0.000891251	0.00239189
0.2	0.000912011	0.00245024
0.2	0.000933254	0.00251008
0.2	0.000954993	0.00257144
0.2	0.000977237	0.00263436
0.2	0.001	0.00269889
0.2	0.00102329	0.00276508
0.2	0.00104713	0.00283296
0.2	0.00107152	0.00290259
0.2	0.00109648	0.00297402
0.2	0.00112202	0.00304728
0.2	0.00114815	0.00312245
0.2	0.0011749	0.00319956
0.2	0.00120226	0.00327867
0.2	0.00123027	0.00335985
0.2	0.00125893	0.00344314
0.2	0.00128825	0.00352861
0.2	0.00131826	0.00361632
0.2	0.00134896	0.00370634
0.2	0.00138038	0.00379872
0.2	0.00141254	0.00389355
0.2	0.00144544	0.00399088
0.2	0.00147911	0.0040908
0.2	0.00151356	0.00419337
0.2	0.00154882	0.00429867
0.2	0.00158489	0.00440679
0.2	0.00162181	0.00451781
0.2	0.00165959	0.0046318
0.2	0.00169824	0.00474887
0.2	0.0017378	0.0048691
0.2	0.00177828	0.00499259
0.2	0.0018197	0.00511943
0.2	0.00186209	0.00524972
0.2	0.00190546	0.00538357
0.2	0.00194984	0.00552109
0.2	0.00199526	0.00566238
0.2	0.00204174	0.00580757
0.2	0.0020893	0.00595677
0.2	0.00213796	0.00611011
0.2	0.00218776	0.0062677
0.2	0.00223872	0.0064297
0.2	0.00229087	0.00659622
0.2	0.00234423	0.00676742
0.2	0.00239883	0.00694345
0.2	0.00245471	0.00712444
0.2	0.00251189	0.00731056
0.2	0.0025704	0.00750198
0.2	0.00263027	0.00769886
0.2	0.00269153	0.00790137
0.2	0.00275423	0.00810971
0.2	0.00281838	0.00832405
0.2	0.00288403	0.00854459
0.2	0.00295121	0.00877154
0.2	0.00301995	0.0090051
0.2	0.0030903	0.00924549
0.2	0.00316228	0.00949293
0.2	0.00323594	0.00974767
0.2	0.00331131	0.0100099
0.2	0.00338844	0.01028
0.2	0.00346737	0.0105581
0.2	0.00354813	0.0108445
0.2	0.00363078	0.0111395
0.2	0.00371535	0.0114434
0.2	0.00380189	0.0117565
0.2	0.00389045	0.0120791
0.2	0.00398107	0.0124116
0.2	0.0040738	0.0127542
0.2	0.00416869	0.0131074
0.2	0.0042658	0.0134714
0.2	0.00436516	0.0138468
0.2	0.00446684	0.0142338
0.2	0.00457088	0.0146329
0.2	0.00467735	0.0150446
0.2	0.0047863	0.0154692
0.2	0.00489779	0.0159073
0.2	0.00501187	0.0163592
0.2	0.00512861	0.0168256
0.2	0.00524807	0.0173069
0.2	0.00537032	0.0178038
0.2	0.00549541	0.0183166
0.2	0.00562341	0.0188462
0.2	0.0057544	0.019393
0.2	0.00588844	0.0199576
0.2	0.0060256	0.0205409
0.2	0.00616595	0.0211434
0.2	0.00630957	0.0217659
0.2	0.00645654	0.0224091
0.2	0.00660693	0.0230739
0.2	0.00676083	0.023761
0.2	0.00691831	0.0244712
0.2	0.00707946	0.0252056
0.2	0.00724436	0.025965
0.2	0.0074131	0.0267503
0.2	0.00758578	0.0275626
0.2	0.00776247	0.028403
0.2	0.00794328	0.0292725
0.2	0.00812831	0.0301722
0.2	0.00831764	0.0311034
0.2	0.00851138	0.0320674
0.2	0.00870964	0.0330653
0.2	0.00891251	0.0340986
0.2	0.00912011	0.0351687
0.2	0.00933254	0.036277
0.2	0.00954993	0.0374251
0.2	0.00977237	0.0386147
0.2	0.01	0.0398473
0.2	0.0102329	0.0411248
0.2	0.0104713	0.042449
0.2	0.0107152	0.0438218
0.2	0.0109648	0.0452452
0.2	0.0112202	0.0467213
0.2	0.0114815	0.0482524
0.2	0.011749	0.0498406
0.2	0.0120226	0.0514884
0.2	0.0123027	0.0531983
0.2	0.0125893	0.054973
0.2	0.0128825	0.056815
0.2	0.0131826	0.0587274
0.2	0.0134896	0.0607132
0.2	0.0138038	0.0627753
0.2	0.0141254	0.0649172
0.2	0.0144544	0.0671423
0.2	0.0147911	0.0694541
0.2	0.0151356	0.0718565
0.2	0.0154882	0.0743533
0.2	0.0158489	0.0769488
0.2	0.0162181	0.0796471
0.2	0.0165959	0.0824529
0.2	0.0169824	0.0853708
0.2	0.017378	0.0884059
0.2	0.0177828	0.0915634
0.2	0.018197	0.0948486
0.2	0.0186209	0.0982674
0.2	0.0190546	0.101826
0.2	0.0194984	0.10553
0.2	0.0199526	0.109386
0.2	0.0204174	0.113402
0.2	0.020893	0.117584
0.2	0.0213796	0.12194
0.2	0.0218776	0.126478
0.2	0.0223872	0.131207
0.2	0.0229087	0.136135
0.2	0.0234423	0.141271
0.2	0.0239883	0.146625
0.2	0.0245471	0.152208
0.2	0.0251189	0.158029
0.2	0.025704	0.1641
0.2	0.0263027	0.170433
0.2	0.0269153	0.177039
0.2	0.0275423	0.183933
0.2	0.0281838	0.191127
0.2	0.0288403	0.198636
0.2	0.0295121	0.206474
0.2	0.0301995	0.214658
0.2	0.030903	0.223204
0.2	0.0316228	0.23213
0.2	0.0323594	0.241453
0.2	0.0331131	0.251193
0.2	0.0338844	0.261371
0.2	0.0346737	0.272007
0.2	0.0354813	0.283124
0.2	0.0363078	0.294745
0.2	0.0371535	0.306896
0.2	0.0380189	0.319602
0.2	0.0389045	0.332891
0.2	0.0398107	0.346792
0.2	0.040738	0.361335
0.2	0.0416869	0.376552
0.2	0.042658	0.392476
0.2	0.0436516	0.409145
0.2	0.0446684	0.426594
0.2	0.0457088	0.444863
0.2	0.0467735	0.463995
0.2	0.047863	0.484032
0.2	0.0489779	0.505021
0.2	0.0501187	0.527011
0.2	0.0512861	0.550053
0.2	0.0524807	0.574201
0.2	0.0537032	0.599512
0.2	0.0549541	0.626047
0.2	0.0562341	0.653869
0.2	0.057544	0.683045
0.2	0.0588844	0.713646
0.2	0.060256	0.745746
0.2	0.0616595	0.779426
0.2	0.0630957	0.814767
0.2	0.0645654	0.851859
0.2	0.0660693	0.890794
0.2	0.0676083	0.93167
0.2	0.0691831	0.974591
0.2	0.0707946	1
0.2	0.0724436	1
0.2	0.074131	1
0.2	0.0758578	1
0.2	0.0776247	1
0.2	0.0794328	1
0.2	0.0812831	1
0.2	0.0831764	1
0.2	0.0851138	1
0.2	0.0870964	1
0.2	0.0891251	1
0.2	0.0912011	1
0.2	0.0933254	1
0.2	0.0954993	1
0.2	0.0977237	1
0.2	0.1	1
0.2	0.102329	1
0.2	0.104713	1
0.2	0.107152	1
0.2	0.109648	1
0.2	0.112202	1
0.2	0.114815	1
0.2	0.11749	1
0.2	0.120226	1
0.2	0.123027	1
0.2	0.125893	1
0.2	0.128825	1
0.2	0.131826	1
0.2	0.134896	1
0.2	0.138038	1
0.2	0.141254	1
0.2	0.144544	1
0.2	0.147911	1
0.2	0.151356	1
0.2	0.154882	1
0.2	0.158489	1
0.2	0.162181	1
0.2	0.165959	1
0.2	0.169824	1
0.2	0.17378	1
0.2	0.177828	1
0.2	0.18197	1
0.2	0.186209	1
0.2	0.190546	1
0.2	0.194984	1
0.2	0.199526	1
0.2	0.204174	1
0.2	0.20893	1
0.2	0.213796	1
0.2	0.218776	1
0.2	0.223872	1
0.2	0.229087	1
0.2	0.234423	1
0.2	0.239883	1
0.2	0.245471	1
0.2	0.251189	1
0.2	0.25704	1
0.2	0.263027	1
0.2	0.269153	1
0.2	0.275423	1
0.2	0.281838	1
0.2	0.288403	1
0.2	0.295121	1
0.2	0.301995	1
0.2	0.30903	1
0.2	0.316228	1
0.2	0.323594	1
0.2	0.331131	1
0.2	0.338844	1
0.2	0.346737	1
0.2	0.354813	1
0.2	0.363078	1
0.2	0.371535	1
0.2	0.380189	1
0.2	0.389045	1
0.2	0.398107	1
0.2	0.40738	1
0.2	0.416869	1
0.2	0.42658	1
0.2	0.436516	1
0.2	0.446684	1
0.2	0.457088	1
0.2	0.467735	1
0.2	0.47863	1
0.2	0.489779	1
0.2	0.501187	1
0.2	0.512861	1
0.2	0.524807	1
0.2	0.537032	1
0.2	0.549541	1
0.2	0.562341	1
0.2	0.57544	1
0.2	0.588844	1
0.2	0.60256	1
0.2	0.616595	1
0.2	0.630957	1
0.2	0.645654	1
0.2	0.660693	1
0.2	0.676083	1
0.2	0.691831	1
0.2	0.707946	1
0.2	0.724436	1
0.2	0.74131	1
0.2	0.758578	1
0.2	0.776247	1
0.2	0.794328	1
0.2	0.812831	1
0.2	0.831764	1
0.2	0.851138	1
0.2	0.870964	1
0.2	0.891251	1
0.2	0.912011	1
0.2	0.933254	1
0.2	0.954993	1
0.2	0.977237	1
0.2	1	1
0.2	1.02329	1
0.2	1.04713	1
0.2	1.07152	1
0.2	1.09648	1
0.2	1.12202	1
0.2	1.14815	1
0.2	1.1749	1
0.2	1.20226	1
0.2	1.23027	1
0.2	1.25893	1
0.2	1.28825	1
0.2	1.31826	1
0.2	1.34896	1
0.2	1.38038	1
0.2	1.41254	1
0.2	1.44544	1
0.2	1.47911	1
0.2	1.51356	1
0.2	1.54882	1
0.2	1.58489	1
0.2	1.62181	1
0.2	1.65959	1
0.2	1.69824	1
0.2	1.7378	1
0.2	1.77828	1
0.2	1.8197	1
0.2	1.86209	1
0.2	1.90546	1
0.2	1.94984	1
0.2	1.99526	1
0.2	2.04174	1
0.2	2.0893	1
0.2	2.13796	1
0.2	2.18776	1
0.2	2.23872	1
0.2	2.29087	1
0.2	2.34423	1
0.2	2.39883	1
0.2	2.45471	1
0.2	2.51189	1
0.2	2.5704	1
0.2	2.63027	1
0.2	2.69153	1
0.2	2.75423	1
0.2	2.81838	1
0.2	2.88403	1
0.2	2.95121	1
0.2	3.01995	1
0.2	3.0903	1
0.2	3.16228	1
0.2	3.23594	1
0.2	3.31131	1
0.2	3.38844	1
0.2	3.46737	1
0.2	3.54813	1
0.2	3.63078	1
0.2	3.71535	1
0.2	3.80189	1
0.2	3.89045	1
0.2	3.98107	1
0.2	4.0738	1
0.2	4.16869	1
0.2	4.2658	1
0.2	4.36516	1
0.2	4.46684	1
0.2	4.57088	1
0.2	4.67735	1
0.2	4.7863	1
0.2	4.89779	1
0.2	5.01187	1
0.2	5.12861	1
0.2	5.24807	1
0.2	5.37032	1
0.2	5.49541	1
0.2	5.62341	1
0.2	5.7544	1
0.2	5.88844	1
0.2	6.0256	1
0.2	6.16595	1
0.2	6.30957	1
0.2	6.45654	1
0.2	6.60693	1
0.2	6.76083	1
0.2	6.91831	1
0.2	7.07946	1
0.2	7.24436	1
0.2	7.4131	1
0.2	7.58578	1
0.2	7.76247	1
0.2	7.94328	1
0.2	8.12831	1
0.2	8.31764	1
0.2	8.51138	1
0.2	8.70964	1
0.2	8.91251	1
0.2	9.12011	1
0.2	9.33254	1
0.2	9.54993	1
0.2	9.77237	1
0.2	10	1
0.2	10.2329	1
0.2	10.4713	1
0.2	10.7152	1
0.2	10.9648	1
0.2	11.2202	1
0.2	11.4815	1
0.2	11.749	1
0.2	12.0226	1
0.2	12.3027	1
0.2	12.5893	1
0.2	12.8825	1
0.2	13.1826	1
0.2	13.4896	1
0.2	13.8038	1
0.2	14.1254	1
0.2	14.4544	1
0.2	14.7911	1
0.2	15.1356	1
0.2	15.4882	1
0.2	15.8489	1
0.2	16.2181	1
0.2	16.5959	1
0.2	16.9824	1
0.2	17.378	1
0.2	17.7828	1
0.2	18.197	1
0.2	18.6209	1
0.2	19.0546	1
0.2	19.4984	1
0.2	19.9526	1
0.2	20.4174	1
0.2	20.893	1
0.2	21.3796	1
0.2	21.8776	1
0.2	22.3872	1
0.2	22.9087	1
0.2	23.4423	1
0.2	23.9883	1
0.2	24.5471	1
0.2	25.1189	1
0.2	25.704	1
0.2	26.3027	1
0.2	26.9153	1
0.2	27.5423	1
0.2	28.1838	1
0.2	28.8403	1
0.2	29.5121	1
0.2	30.1995	1
0.2	30.903	1
0.2	31.6228	1
0.2	32.3594	1
0.2	33.1131	1
0.2	33.8844	1
0.2	34.6737	1
0.2	35.4813	1
0.2	36.3078	1
0.2	37.1535	1
0.2	38.0189	1
0.2	38.9045	1
0.2	39.8107	1
0.2	40.738	1
0.2	41.6869	1
0.2	42.658	1
0.2	43.6516	1
0.2	44.6684	1
0.2	45.7088	1
0.2	46.7735	1
0.2	47.863	1
0.2	48.9779	1
0.2	50.1187	1
0.2	51.2861	1
0.2	52.4807	1
0.2	53.7032	1
0.2	54.9541	1
0.2	56.2341	1
0.2	57.544	1
0.2	58.8844	1
0.2	60.256	1
0.2	61.6595	1
0.2	63.0957	1
0.2	64.5654	1
0.2	66.0693	1
0.2	67.6083	1
0.2	69.1831	1
0.2	70.7946	1
0.2	72.4436	1
0.2	74.131	1
0.2	75.8578	1
0.2	77.6247	1
0.2	79.4328	1
0.2	81.2831	1
0.2	83.1764	1
0.2	85.1138	1
0.2	87.0964	1
0.2	89.1251	1
0.2	91.2011	1
0.2	93.3254	1
0.2	95.4993	1
0.2	97.7237	1
0.2	100	1
0.2	102.329	1
0.2	104.713	1
0.2	107.152	1
0.2	109.648	1
0.2	112.202	1
0.2	114.815	1
0.2	117.49	1
0.2	120.226	1
0.2	123.027	1
0.2	125.893	1
0.2	128.825	1
0.2	131.826	1
0.2	134.896	1
0.2	138.038	1
0.2	141.254	1
0.2	144.544	1
0.2	147.911	1
0.2	151.356	1
0.2	154.882	1
0.2	158.489	1
0.2	162.181	1
0.2	165.959	1
0.2	169.824	1
0.2	173.78	1
0.2	177.828	1
0.2	181.97	1
0.2	186.209	1
0.2	190.546	1
0.2	194.984	1
0.2	199.526	1
0.2	204.174	1
0.2	208.93	1
0.2	213.796	1
0.2	218.776	1
0.2	223.872	1
0.2	229.087	1
0.2	234.423	1
0.2	239.883	1
0.2	245.471	1
0.2	251.189	1
0.2	257.04	1
0.2	263.027	1
0.2	269.153	1
0.2	275.423	1
0.2	281.838	1
0.2	288.403	1
0.2	295.121	1
0.2	301.995	1
0.2	309.03	1
0.2	316.228	1
0.2	323.594	1
0.2	331.131	1
0.2	338.844	1
0.2	346.737	1
0.2	354.813	1
0.2	363.078	1
0.2	371.535	1
0.2	380.189	1
0.2	389.045	1
0.2	398.107	1
0.2	407.38	1
0.2	416.869	1
0.2	426.58	1
0.2	436.516	1
0.2	446.684	1
0.2	457.088	1
0.2	467.735	1
0.2	478.63	1
0.2	489.779	1
0.2	501.187	1
0.2	512.861	1
0.2	524.807	1
0.2	537.032	1
0.2	549.541	1
0.2	562.341	1
0.2	575.44	1
0.2	588.844	1
0.2	602.56	1
0.2	616.595	1
0.2	630.957	1
0.2	645.654	1
0.2	660.693	1
0.2	676.083	1
0.2	691.831	1
0.2	707.946	1
0.2	724.436	1
0.2	741.31	1
0.2	758.578	1
0.2	776.247	1
0.2	794.328	1
0.2	812.831	1
0.2	831.764	1
0.2	851.138	1
0.2	870.964	1
0.2	891.251	1
0.2	912.011	1
0.2	933.254	1
0.2	954.993	1
0.2	977.237	1
0.2	1000	1
0.3	1e-06	6.56122e-05
0.3	1.02329e-06	6.71406e-05
0.3	1.04713e-06	6.87045e-05
0.3	1.07152e-06	7.03049e-05
0.3	1.09648e-06	7.19426e-05
0.3	1.12202e-06	7.36184e-05
0.3	1.14815e-06	7.53333e-05
0.3	1.1749e-06	7.70881e-05
0.3	1.20226e-06	7.88838e-05
0.3	1.23027e-06	8.07213e-05
0.3	1.25893e-06	8.26016e-05
0.3	1.28825e-06	8.45257e-05
0.3	1.31826e-06	8.64947e-05
0.3	1.34896e-06	8.85095e-05
0.3	1.38038e-06	9.05712e-05
0.3	1.41254e-06	9.2681e-05
0.3	1.44544e-06	9.48399e-05
0.3	1.47911e-06	9.70492e-05
0.3	1.51356e-06	9.93098e-05
0.3	1.54882e-06	0.000101623
0.3	1.58489e-06	0.00010399
0.3	1.62181e-06	0.000106413
0.3	1.65959e-06	0.000108892
0.3	1.69824e-06	0.000111428
0.3	1.7378e-06	0.000114024
0.3	1.77828e-06	0.00011668
0.3	1.8197e-06	0.000119398
0.3	1.86209e-06	0.000122179
0.3	1.90546e-06	0.000125025
0.3	1.94984e-06	0.000127938
0.3	1.99526e-06	0.000130918
0.3	2.04174e-06	0.000133968
0.3	2.0893e-06	0.000137088
0.3	2.13796e-06	0.000140282
0.3	2.18776e-06	0.00014355
0.3	2.23872e-06	0.000146894
0.3	2.29087e-06	0.000150315
0.3	2.34423e-06	0.000153817
0.3	2.39883e-06	0.0001574
0.3	2.45471e-06	0.000161067
0.3	2.51189e-06	0.000164819
0.3	2.5704e-06	0.000168658
0.3	2.63027e-06	0.000172587
0.3	2.69153e-06	0.000176608
0.3	2.75423e-06	0.000180722
0.3	2.81838e-06	0.000184932
0.3	2.88403e-06	0.00018924
0.3	2.95121e-06	0.000193648
0.3	3.01995e-06	0.000198159
0.3	3.0903e-06	0.000202776
0.3	3.16228e-06	0.000207499
0.3	3.23594e-06	0.000212333
0.3	3.31131e-06	0.00021728
0.3	3.38844e-06	0.000222341
0.3	3.46737e-06	0.000227521
0.3	3.54813e-06	0.000232821
0.3	3.63078e-06	0.000238245
0.3	3.71535e-06	0.000243795
0.3	3.80189e-06	0.000249474
0.3	3.89045e-06	0.000255286
0.3	3.98107e-06	0.000261233
0.3	4.0738e-06	0.000267319
0.3	4.16869e-06	0.000273547
0.3	4.2658e-06	0.000279919
0.3	4.36516e-06	0.00028644
0.3	4.46684e-06	0.000293113
0.3	4.57088e-06	0.000299942
0.3	4.67735e-06	0.00030693
0.3	4.7863e-06	0.00031408
0.3	4.89779e-06	0.000321397
0.3	5.01187e-06	0.000328885
0.3	5.12861e-06	0.000336547
0.3	5.24807e-06	0.000344387
0.3	5.37032e-06	0.000352411
0.3	5.49541e-06	0.000360621
0.3	5.62341e-06	0.000369022
0.3	5.7544e-06	0.00037762
0.3	5.88844e-06	0.000386417
0.3	6.0256e-06	0.00039542
0.3	6.16595e-06	0.000404632
0.3	6.30957e-06	0.00041406
0.3	6.45654e-06	0.000423706
0.3	6.60693e-06	0.000433578
0.3	6.76083e-06	0.00044368
0.3	6.91831e-06	0.000454017
0.3	7.07946e-06	0.000464595
0.3	7.24436e-06	0.000475419
0.3	7.4131e-06	0.000486496
0.3	7.58578e-06	0.000497831
0.3	7.76247e-06	0.00050943
0.3	7.94328e-06	0.000521299
0.3	8.12831e-06	0.000533445
0.3	8.31764e-06	0.000545874
0.3	8.51138e-06	0.000558593
0.3	8.70964e-06	0.000571608
0.3	8.91251e-06	0.000584926
0.3	9.12011e-06	0.000598555
0.3	9.33254e-06	0.000612502
0.3	9.54993e-06	0.000626773
0.3	9.77237e-06	0.000641378
0.3	1e-05	0.000656322
0.3	1.02329e-05	0.000671615
0.3	1.04713e-05	0.000687265
0.3	1.07152e-05	0.000703279
0.3	1.09648e-05	0.000719667
0.3	1.12202e-05	0.000736436
0.3	1.14815e-05	0.000753597
0.3	1.1749e-05	0.000771157
0.3	1.20226e-05	0.000789127
0.3	1.23027e-05	0.000807516
0.3	1.25893e-05	0.000826333
0.3	1.28825e-05	0.000845589
0.3	1.31826e-05	0.000865295
0.3	1.34896e-05	0.000885459
0.3	1.38038e-05	0.000906094
0.3	1.41254e-05	0.000927209
0.3	1.44544e-05	0.000948817
0.3	1.47911e-05	0.000970929
0.3	1.51356e-05	0.000993557
0.3	1.54882e-05	0.00101671
0.3	1.58489e-05	0.00104041
0.3	1.62181e-05	0.00106465
0.3	1.65959e-05	0.00108947
0.3	1.69824e-05	0.00111486
0.3	1.7378e-05	0.00114084
0.3	1.77828e-05	0.00116743
0.3	1.8197e-05	0.00119464
0.3	1.86209e-05	0.00122249
0.3	1.90546e-05	0.00125098
0.3	1.94984e-05	0.00128014
0.3	1.99526e-05	0.00130998
0.3	2.04174e-05	0.00134051
0.3	2.0893e-05	0.00137176
0.3	2.13796e-05	0.00140373
0.3	2.18776e-05	0.00143645
0.3	2.23872e-05	0.00146994
0.3	2.29087e-05	0.0015042
0.3	2.34423e-05	0.00153927
0.3	2.39883e-05	0.00157515
0.3	2.45471e-05	0.00161187
0.3	2.51189e-05	0.00164945
0.3	2.5704e-05	0.00168791
0.3	2.63027e-05	0.00172726
0.3	2.69153e-05	0.00176753
0.3	2.75423e-05	0.00180874
0.3	2.81838e-05	0.00185091
0.3	2.88403e-05	0.00189406
0.3	2.95121e-05	0.00193822
0.3	3.01995e-05	0.00198342
0.3	3.0903e-05	0.00202967
0.3	3.16228e-05	0.00207699
0.3	3.23594e-05	0.00212543
0.3	3.31131e-05	0.00217499
0.3	3.38844e-05	0.00222571
0.3	3.46737e-05	0.00227761
0.3	3.54813e-05	0.00233073
0.3	3.63078e-05	0.00238509
0.3	3.71535e-05	0.00244071
0.3	3.80189e-05	0.00249764
0.3	3.89045e-05	0.00255589
0.3	3.98107e-05	0.0026155
0.3	4.0738e-05	0.00267651
0.3	4.16869e-05	0.00273894
0.3	4.2658e-05	0.00280283
0.3	4.36516e-05	0.00286822
0.3	4.46684e-05	0.00293513
0.3	4.57088e-05	0.0030036
0.3	4.67735e-05	0.00307367
0.3	4.7863e-05	0.00314538
0.3	4.89779e-05	0.00321877
0.3	5.01187e-05	0.00329387
0.3	5.12861e-05	0.00337073
0.3	5.24807e-05	0.00344938
0.3	5.37032e-05	0.00352988
0.3	5.49541e-05	0.00361225
0.3	5.62341e-05	0.00369655
0.3	5.7544e-05	0.00378282
0.3	5.88844e-05	0.00387111
0.3	6.0256e-05	0.00396146
0.3	6.16595e-05	0.00405393
0.3	6.30957e-05	0.00414856
0.3	6.45654e-05	0.0042454
0.3	6.60693e-05	0.00434451
0.3	6.76083e-05	0.00444594
0.3	6.91831e-05	0.00454974
0.3	7.07946e-05	0.00465597
0.3	7.24436e-05	0.00476469
0.3	7.4131e-05	0.00487595
0.3	7.58578e-05	0.00498982
0.3	7.76247e-05	0.00510635
0.3	7.94328e-05	0.00522561
0.3	8.12831e-05	0.00534767
0.3	8.31764e-05	0.00547258
0.3	8.51138e-05	0.00560042
0.3	8.70964e-05	0.00573126
0.3	8.91251e-05	0.00586516
0.3	9.12011e-05	0.00600219
[truncated: 7,912 more rows]

## Sheet: Fig 3B
PP	Complementation_ID50	No_Complementation_ID50
0.1	0.40738	50.1187
0.2	0.0489779	0.199526
0.3	0.00630957	0.00776247
0.4	0.000758578	0.000776247
0.5	0.000128825	0.000128825
0.58	3.98107e-05	3.98107e-05
0.6	3.01995e-05	3.01995e-05
0.7	8.70964e-06	8.70964e-06
0.8	3.01995e-06	3.01995e-06
0.9	1.1749e-06	1.1749e-06
1	1e-06	1e-06

## Sheet: Fig 4A
Pp	Virus_D	Spread_Frac	r0		Pp	Virus_D	Spread_Frac	Sim	r0
0.58	-0.933674	Diffusion Only	0.649282		0.575	0.0663259	Diffusion Only	1	1.17609
0.58	-0.632644	Diffusion Only	0.855292		0.575	0.0663259	Diffusion Only	2	1.27875
0.58	-0.456553	Diffusion Only	0.913725		0.575	0.0663259	Diffusion Only	3	1.27875
0.58	-0.331614	Diffusion Only	0.996181		0.575	0.0663259	Diffusion Only	4	1.20412
0.58	-0.234704	Diffusion Only	1.07107		0.575	0.0663259	Diffusion Only	5	1.25527
0.58	0.0663259	Diffusion Only	1.19912		0.575	0.0663259	Diffusion Only	6	1.20412
0.58	0.367356	Diffusion Only	1.28208		0.575	0.0663259	Diffusion Only	7	1.23045
0.58	0.543447	Diffusion Only	1.34128		0.575	0.0663259	Diffusion Only	8	1.04139
0.58	0.668386	Diffusion Only	1.33717		0.575	0.0663259	Diffusion Only	9	1.14613
0.58	0.765296	Diffusion Only	1.35034		0.575	0.0663259	Diffusion Only	10	1.17609
0.58	1.06633	Diffusion Only	1.21201		0.575	-0.933674	Diffusion Only	1	0.69897
0.58	1.36736	Diffusion Only	0.873954		0.575	-0.933674	Diffusion Only	2	0.60206
0.58	1.54345	Diffusion Only	0.801143		0.575	-0.933674	Diffusion Only	3	0.954243
0.58	1.66839	Diffusion Only	0.690655		0.575	-0.933674	Diffusion Only	4	0.60206
0.58	1.7653	Diffusion Only	0.649282		0.575	-0.933674	Diffusion Only	5	0.30103
0.58	2.06633	Diffusion Only	0.378845		0.575	-0.933674	Diffusion Only	6	0.69897
0.58	2.36736	Diffusion Only	0.323754		0.575	-0.933674	Diffusion Only	7	0.30103
0.58	2.54345	Diffusion Only	0.323754		0.575	-0.933674	Diffusion Only	8	0.60206
0.58	2.66839	Diffusion Only	0.323754		0.575	-0.933674	Diffusion Only	9	0.954243
0.58	2.7653	Diffusion Only	0.315836		0.575	-0.933674	Diffusion Only	10	0.778151
0.58	3.06633	Diffusion Only	0.277815		0.575	1.06633	Diffusion Only	1	0.954243
0.58	3.36736	Diffusion Only	0.293651		0.575	1.06633	Diffusion Only	2	1.14613
0.58	3.54345	Diffusion Only	0.245939		0.575	1.06633	Diffusion Only	3	1.36173
0.58	3.66839	Diffusion Only	0.338021		0.575	1.06633	Diffusion Only	4	1.20412
0.58	3.7653	Diffusion Only	0.285733		0.575	1.06633	Diffusion Only	5	1.68124
1	-0.933674	Diffusion Only	1.29488		0.575	1.06633	Diffusion Only	6	1.53148
1	-0.632644	Diffusion Only	1.52328		0.575	1.06633	Diffusion Only	7	1.04139
1	-0.456553	Diffusion Only	1.61365		0.575	1.06633	Diffusion Only	8	1.34242
1	-0.331614	Diffusion Only	1.78326		0.575	1.06633	Diffusion Only	9	0.954243
1	-0.234704	Diffusion Only	1.81597		0.575	1.06633	Diffusion Only	10	0.90309
1	0.0663259	Diffusion Only	2.06125		0.575	2.06633	Diffusion Only	1	0.30103
1	0.367356	Diffusion Only	2.33899		0.575	2.06633	Diffusion Only	2	0.60206
1	0.543447	Diffusion Only	2.51487		0.575	2.06633	Diffusion Only	3	0.30103
1	0.668386	Diffusion Only	2.6315		0.575	2.06633	Diffusion Only	4	0.30103
1	0.765296	Diffusion Only	2.69461		0.575	2.06633	Diffusion Only	5	0.60206
1	1.06633	Diffusion Only	2.97643		0.575	2.06633	Diffusion Only	6	0.60206
1	1.36736	Diffusion Only	3.24455		0.575	2.06633	Diffusion Only	7	0
1	1.54345	Diffusion Only	3.38161		0.575	2.06633	Diffusion Only	8	0.477121
1	1.66839	Diffusion Only	3.48013		0.575	2.06633	Diffusion Only	9	0.60206
1	1.7653	Diffusion Only	3.57872		0.575	2.06633	Diffusion Only	10	0
1	2.06633	Diffusion Only	3.74041		0.575	3.06633	Diffusion Only	1	0.30103
1	2.36736	Diffusion Only	3.79699		0.575	3.06633	Diffusion Only	2	0.69897
1	2.54345	Diffusion Only	3.80005		0.575	3.06633	Diffusion Only	3	0
1	2.66839	Diffusion Only	3.80036		0.575	3.06633	Diffusion Only	4	0.30103
1	2.7653	Diffusion Only	3.80238		0.575	3.06633	Diffusion Only	5	0.30103
1	3.06633	Diffusion Only	3.79597		0.575	3.06633	Diffusion Only	6	0.477121
1	3.36736	Diffusion Only	3.79188		0.575	3.06633	Diffusion Only	7	0
1	3.54345	Diffusion Only	3.79822		0.575	3.06633	Diffusion Only	8	0
1	3.66839	Diffusion Only	3.79222		0.575	3.06633	Diffusion Only	9	0
1	3.7653	Diffusion Only	3.79099		0.575	3.06633	Diffusion Only	10	0.69897
					0.575	0.367356	Diffusion Only	1	1.20412
					0.575	0.367356	Diffusion Only	2	1.25527
					0.575	0.367356	Diffusion Only	3	1.30103
					0.575	0.367356	Diffusion Only	4	1.43136
					0.575	0.367356	Diffusion Only	5	1.4624
					0.575	0.367356	Diffusion Only	6	1.41497
					0.575	0.367356	Diffusion Only	7	1.20412
					0.575	0.367356	Diffusion Only	8	1.14613
					0.575	0.367356	Diffusion Only	9	1.14613
					0.575	0.367356	Diffusion Only	10	1.25527
					0.575	-0.632644	Diffusion Only	1	0.845098
					0.575	-0.632644	Diffusion Only	2	0.69897
					0.575	-0.632644	Diffusion Only	3	1
					0.575	-0.632644	Diffusion Only	4	0.954243
					0.575	-0.632644	Diffusion Only	5	0.69897
					0.575	-0.632644	Diffusion Only	6	0.778151
					0.575	-0.632644	Diffusion Only	7	0.845098
					0.575	-0.632644	Diffusion Only	8	0.954243
					0.575	-0.632644	Diffusion Only	9	0.69897
					0.575	-0.632644	Diffusion Only	10	1.07918
					0.575	1.36736	Diffusion Only	1	1.11394
					0.575	1.36736	Diffusion Only	2	0
					0.575	1.36736	Diffusion Only	3	0.69897
					0.575	1.36736	Diffusion Only	4	0.60206
					0.575	1.36736	Diffusion Only	5	1.36173
					0.575	1.36736	Diffusion Only	6	1
					0.575	1.36736	Diffusion Only	7	1.07918
					0.575	1.36736	Diffusion Only	8	1.23045
					0.575	1.36736	Diffusion Only	9	0.69897
					0.575	1.36736	Diffusion Only	10	0.954243
					0.575	2.36736	Diffusion Only	1	0.30103
					0.575	2.36736	Diffusion Only	2	0.30103
					0.575	2.36736	Diffusion Only	3	0.477121
					0.575	2.36736	Diffusion Only	4	0
					0.575	2.36736	Diffusion Only	5	0.778151
					0.575	2.36736	Diffusion Only	6	0.30103
					0.575	2.36736	Diffusion Only	7	0
					0.575	2.36736	Diffusion Only	8	0
					0.575	2.36736	Diffusion Only	9	0.30103
					0.575	2.36736	Diffusion Only	10	0.778151
					0.575	3.36736	Diffusion Only	1	0.477121
					0.575	3.36736	Diffusion Only	2	0.30103
					0.575	3.36736	Diffusion Only	3	0
					0.575	3.36736	Diffusion Only	4	0.30103
					0.575	3.36736	Diffusion Only	5	0.30103
					0.575	3.36736	Diffusion Only	6	0.477121
					0.575	3.36736	Diffusion Only	7	0
					0.575	3.36736	Diffusion Only	8	0.30103
					0.575	3.36736	Diffusion Only	9	0.30103
					0.575	3.36736	Diffusion Only	10	0.477121
					0.575	0.543447	Diffusion Only	1	1.30103
					0.575	0.543447	Diffusion Only	2	1.27875
					0.575	0.543447	Diffusion Only	3	1.36173
					0.575	0.543447	Diffusion Only	4	1.17609
					0.575	0.543447	Diffusion Only	5	1.4624
					0.575	0.543447	Diffusion Only	6	1.47712
					0.575	0.543447	Diffusion Only	7	1.25527
					0.575	0.543447	Diffusion Only	8	1.38021
					0.575	0.543447	Diffusion Only	9	1.32222
					0.575	0.543447	Diffusion Only	10	1.39794
					0.575	-0.456553	Diffusion Only	1	0.90309
					0.575	-0.456553	Diffusion Only	2	1
					0.575	-0.456553	Diffusion Only	3	0.778151
					0.575	-0.456553	Diffusion Only	4	0.845098
					0.575	-0.456553	Diffusion Only	5	1
					0.575	-0.456553	Diffusion Only	6	0.954243
					0.575	-0.456553	Diffusion Only	7	0.90309
					0.575	-0.456553	Diffusion Only	8	0.954243
					0.575	-0.456553	Diffusion Only	9	0.845098
					0.575	-0.456553	Diffusion Only	10	0.954243
					0.575	1.54345	Diffusion Only	1	0.30103
					0.575	1.54345	Diffusion Only	2	1.11394
					0.575	1.54345	Diffusion Only	3	0.69897
					0.575	1.54345	Diffusion Only	4	0.954243
					0.575	1.54345	Diffusion Only	5	1.17609
					0.575	1.54345	Diffusion Only	6	1.11394
					0.575	1.54345	Diffusion Only	7	0.477121
					0.575	1.54345	Diffusion Only	8	1
					0.575	1.54345	Diffusion Only	9	0.69897
					0.575	1.54345	Diffusion Only	10	0.477121
					0.575	2.54345	Diffusion Only	1	0.477121
					0.575	2.54345	Diffusion Only	2	0.30103
					0.575	2.54345	Diffusion Only	3	0
					0.575	2.54345	Diffusion Only	4	0.30103
					0.575	2.54345	Diffusion Only	5	0.60206
					0.575	2.54345	Diffusion Only	6	0.30103
					0.575	2.54345	Diffusion Only	7	0.477121
					0.575	2.54345	Diffusion Only	8	0.30103
					0.575	2.54345	Diffusion Only	9	0
					0.575	2.54345	Diffusion Only	10	0.477121
					0.575	3.54345	Diffusion Only	1	0.30103
					0.575	3.54345	Diffusion Only	2	0.30103
					0.575	3.54345	Diffusion Only	3	0.30103
					0.575	3.54345	Diffusion Only	4	0.30103
					0.575	3.54345	Diffusion Only	5	0.30103
					0.575	3.54345	Diffusion Only	6	0.477121
					0.575	3.54345	Diffusion Only	7	0
					0.575	3.54345	Diffusion Only	8	0
					0.575	3.54345	Diffusion Only	9	0
					0.575	3.54345	Diffusion Only	10	0.477121
					0.575	0.668386	Diffusion Only	1	1.25527
					0.575	0.668386	Diffusion Only	2	1.23045
					0.575	0.668386	Diffusion Only	3	1.34242
					0.575	0.668386	Diffusion Only	4	1.23045
					0.575	0.668386	Diffusion Only	5	1.5682
					0.575	0.668386	Diffusion Only	6	1.51851
					0.575	0.668386	Diffusion Only	7	1.34242
					0.575	0.668386	Diffusion Only	8	1.38021
					0.575	0.668386	Diffusion Only	9	1.04139
					0.575	0.668386	Diffusion Only	10	1.4624
					0.575	-0.331614	Diffusion Only	1	0.845098
					0.575	-0.331614	Diffusion Only	2	1.11394
					0.575	-0.331614	Diffusion Only	3	0.90309
					0.575	-0.331614	Diffusion Only	4	1.14613
					0.575	-0.331614	Diffusion Only	5	1.11394
					0.575	-0.331614	Diffusion Only	6	0.90309
					0.575	-0.331614	Diffusion Only	7	1
					0.575	-0.331614	Diffusion Only	8	0.90309
					0.575	-0.331614	Diffusion Only	9	0.954243
					0.575	-0.331614	Diffusion Only	10	1.07918
					0.575	1.66839	Diffusion Only	1	0.845098
					0.575	1.66839	Diffusion Only	2	0.60206
					0.575	1.66839	Diffusion Only	3	0.69897
					0.575	1.66839	Diffusion Only	4	0.69897
					0.575	1.66839	Diffusion Only	5	1.30103
					0.575	1.66839	Diffusion Only	6	0.778151
					0.575	1.66839	Diffusion Only	7	0.90309
					0.575	1.66839	Diffusion Only	8	0.477121
					0.575	1.66839	Diffusion Only	9	0
					0.575	1.66839	Diffusion Only	10	0.60206
					0.575	2.66839	Diffusion Only	1	0.60206
					0.575	2.66839	Diffusion Only	2	0.60206
					0.575	2.66839	Diffusion Only	3	0
					0.575	2.66839	Diffusion Only	4	0.30103
					0.575	2.66839	Diffusion Only	5	0.30103
					0.575	2.66839	Diffusion Only	6	0.477121
					0.575	2.66839	Diffusion Only	7	0
					0.575	2.66839	Diffusion Only	8	0.477121
					0.575	2.66839	Diffusion Only	9	0
					0.575	2.66839	Diffusion Only	10	0.477121
					0.575	3.66839	Diffusion Only	1	0.69897
					0.575	3.66839	Diffusion Only	2	0.30103
					0.575	3.66839	Diffusion Only	3	0.30103
					0.575	3.66839	Diffusion Only	4	0
					0.575	3.66839	Diffusion Only	5	0.69897
					0.575	3.66839	Diffusion Only	6	0.30103
					0.575	3.66839	Diffusion Only	7	0
					0.575	3.66839	Diffusion Only	8	0
					0.575	3.66839	Diffusion Only	9	0.30103
					0.575	3.66839	Diffusion Only	10	0.778151
					0.575	0.765296	Diffusion Only	1	1.27875
					0.575	0.765296	Diffusion Only	2	1.49136
					0.575	0.765296	Diffusion Only	3	1.34242
					0.575	0.765296	Diffusion Only	4	1.11394
					0.575	0.765296	Diffusion Only	5	1.36173
					0.575	0.765296	Diffusion Only	6	1.50515
					0.575	0.765296	Diffusion Only	7	1.5563
					0.575	0.765296	Diffusion Only	8	1.32222
					0.575	0.765296	Diffusion Only	9	1.23045
					0.575	0.765296	Diffusion Only	10	1.30103
					0.575	-0.234704	Diffusion Only	1	1.17609
					0.575	-0.234704	Diffusion Only	2	1
					0.575	-0.234704	Diffusion Only	3	1.11394
					0.575	-0.234704	Diffusion Only	4	1.04139
					0.575	-0.234704	Diffusion Only	5	1.25527
					0.575	-0.234704	Diffusion Only	6	1.04139
					0.575	-0.234704	Diffusion Only	7	0.90309
					0.575	-0.234704	Diffusion Only	8	0.954243
					0.575	-0.234704	Diffusion Only	9	1.14613
					0.575	-0.234704	Diffusion Only	10	1.07918
					0.575	1.7653	Diffusion Only	1	0.954243
					0.575	1.7653	Diffusion Only	2	0.477121
					0.575	1.7653	Diffusion Only	3	0.69897
					0.575	1.7653	Diffusion Only	4	0.60206
					0.575	1.7653	Diffusion Only	5	0.778151
					0.575	1.7653	Diffusion Only	6	0.778151
					0.575	1.7653	Diffusion Only	7	0.30103
					0.575	1.7653	Diffusion Only	8	0.69897
					0.575	1.7653	Diffusion Only	9	0.60206
					0.575	1.7653	Diffusion Only	10	0.60206
					0.575	2.7653	Diffusion Only	1	0.30103
					0.575	2.7653	Diffusion Only	2	0.69897
					0.575	2.7653	Diffusion Only	3	0
					0.575	2.7653	Diffusion Only	4	0.30103
					0.575	2.7653	Diffusion Only	5	0.30103
					0.575	2.7653	Diffusion Only	6	0.60206
					0.575	2.7653	Diffusion Only	7	0
					0.575	2.7653	Diffusion Only	8	0.477121
					0.575	2.7653	Diffusion Only	9	0
					0.575	2.7653	Diffusion Only	10	0.477121
					0.575	3.7653	Diffusion Only	1	0.477121
					0.575	3.7653	Diffusion Only	2	0.30103
					0.575	3.7653	Diffusion Only	3	0
					0.575	3.7653	Diffusion Only	4	0
					0.575	3.7653	Diffusion Only	5	0.30103
					0.575	3.7653	Diffusion Only	6	0.30103
					0.575	3.7653	Diffusion Only	7	0.477121
					0.575	3.7653	Diffusion Only	8	0
					0.575	3.7653	Diffusion Only	9	0.30103
					0.575	3.7653	Diffusion Only	10	0.69897
					1	0.0663259	Diffusion Only	1	2.01284
					1	0.0663259	Diffusion Only	2	2.08279
					1	0.0663259	Diffusion Only	3	2.06819
					1	0.0663259	Diffusion Only	4	2.08279
					1	0.0663259	Diffusion Only	5	2.02119
					1	0.0663259	Diffusion Only	6	2.12385
					1	0.0663259	Diffusion Only	7	2.01284
					1	0.0663259	Diffusion Only	8	2.0607
					1	0.0663259	Diffusion Only	9	2.06819
					1	0.0663259	Diffusion Only	10	2.07918
					1	-0.933674	Diffusion Only	1	1.51851
					1	-0.933674	Diffusion Only	2	1.25527
					1	-0.933674	Diffusion Only	3	1.36173
					1	-0.933674	Diffusion Only	4	1.39794
					1	-0.933674	Diffusion Only	5	1.30103
					1	-0.933674	Diffusion Only	6	1.20412
					1	-0.933674	Diffusion Only	7	1.11394
					1	-0.933674	Diffusion Only	8	1.36173
					1	-0.933674	Diffusion Only	9	1.20412
					1	-0.933674	Diffusion Only	10	1.23045
					1	1.06633	Diffusion Only	1	2.99782
					1	1.06633	Diffusion Only	2	3.03822
					1	1.06633	Diffusion Only	3	2.99695
					1	1.06633	Diffusion Only	4	2.95328
					1	1.06633	Diffusion Only	5	2.97405
					1	1.06633	Diffusion Only	6	3.00775
					1	1.06633	Diffusion Only	7	2.90363
					1	1.06633	Diffusion Only	8	2.9425
					1	1.06633	Diffusion Only	9	2.94151
					1	1.06633	Diffusion Only	10	3.0086
					1	2.06633	Diffusion Only	1	3.77122
					1	2.06633	Diffusion Only	2	3.76477
					1	2.06633	Diffusion Only	3	3.74927
					1	2.06633	Diffusion Only	4	3.73886
					1	2.06633	Diffusion Only	5	3.75572
					1	2.06633	Diffusion Only	6	3.75389
					1	2.06633	Diffusion Only	7	3.68296
					1	2.06633	Diffusion Only	8	3.71642
					1	2.06633	Diffusion Only	9	3.73151
					1	2.06633	Diffusion Only	10	3.73949
					1	3.06633	Diffusion Only	1	3.7933
					1	3.06633	Diffusion Only	2	3.77481
					1	3.06633	Diffusion Only	3	3.74764
					1	3.06633	Diffusion Only	4	3.79906
					1	3.06633	Diffusion Only	5	3.80929
					1	3.06633	Diffusion Only	6	3.79865
					1	3.06633	Diffusion Only	7	3.81889
					1	3.06633	Diffusion Only	8	3.8057
					1	3.06633	Diffusion Only	9	3.80909
					1	3.06633	Diffusion Only	10	3.80325
					1	0.367356	Diffusion Only	1	2.36549
					1	0.367356	Diffusion Only	2	2.4183
					1	0.367356	Diffusion Only	3	2.35218
					1	0.367356	Diffusion Only	4	2.37291
					1	0.367356	Diffusion Only	5	2.2878
					1	0.367356	Diffusion Only	6	2.30963
					1	0.367356	Diffusion Only	7	2.28103
					1	0.367356	Diffusion Only	8	2.32634
					1	0.367356	Diffusion Only	9	2.35603
					1	0.367356	Diffusion Only	10	2.32015
					1	-0.632644	Diffusion Only	1	1.62325
					1	-0.632644	Diffusion Only	2	1.57978
					1	-0.632644	Diffusion Only	3	1.51851
					1	-0.632644	Diffusion Only	4	1.5563
					1	-0.632644	Diffusion Only	5	1.38021
					1	-0.632644	Diffusion Only	6	1.50515
					1	-0.632644	Diffusion Only	7	1.43136
					1	-0.632644	Diffusion Only	8	1.43136
					1	-0.632644	Diffusion Only	9	1.66276
					1	-0.632644	Diffusion Only	10	1.54407
					1	1.36736	Diffusion Only	1	3.29026
					1	1.36736	Diffusion Only	2	3.28307
					1	1.36736	Diffusion Only	3	3.25018
					1	1.36736	Diffusion Only	4	3.24502
					1	1.36736	Diffusion Only	5	3.19368
					1	1.36736	Diffusion Only	6	3.2824
					1	1.36736	Diffusion Only	7	3.17984
					1	1.36736	Diffusion Only	8	3.21299
					1	1.36736	Diffusion Only	9	3.21958
					1	1.36736	Diffusion Only	10	3.28847
					1	2.36736	Diffusion Only	1	3.78426
					1	2.36736	Diffusion Only	2	3.78183
					1	2.36736	Diffusion Only	3	3.78611
					1	2.36736	Diffusion Only	4	3.79588
					1	2.36736	Diffusion Only	5	3.80332
					1	2.36736	Diffusion Only	6	3.8072
					1	2.36736	Diffusion Only	7	3.79865
					1	2.36736	Diffusion Only	8	3.80037
					1	2.36736	Diffusion Only	9	3.80468
					1	2.36736	Diffusion Only	10	3.8076
					1	3.36736	Diffusion Only	1	3.78512
					1	3.36736	Diffusion Only	2	3.77793
					1	3.36736	Diffusion Only	3	3.75755
					1	3.36736	Diffusion Only	4	3.78597
					1	3.36736	Diffusion Only	5	3.80693
					1	3.36736	Diffusion Only	6	3.81558
					1	3.36736	Diffusion Only	7	3.81803
					1	3.36736	Diffusion Only	8	3.78767
					1	3.36736	Diffusion Only	9	3.79768
					1	3.36736	Diffusion Only	10	3.78633
					1	0.543447	Diffusion Only	1	2.5563
					1	0.543447	Diffusion Only	2	2.49276
					1	0.543447	Diffusion Only	3	2.54654
					1	0.543447	Diffusion Only	4	2.56348
					1	0.543447	Diffusion Only	5	2.47422
					1	0.543447	Diffusion Only	6	2.59879
					1	0.543447	Diffusion Only	7	2.47712
					1	0.543447	Diffusion Only	8	2.50243
					1	0.543447	Diffusion Only	9	2.4133
					1	0.543447	Diffusion Only	10	2.52375
					1	-0.456553	Diffusion Only	1	1.66276
					1	-0.456553	Diffusion Only	2	1.6721
					1	-0.456553	Diffusion Only	3	1.62325
					1	-0.456553	Diffusion Only	4	1.60206
					1	-0.456553	Diffusion Only	5	1.54407
					1	-0.456553	Diffusion Only	6	1.63347
					1	-0.456553	Diffusion Only	7	1.63347
					1	-0.456553	Diffusion Only	8	1.61278
					1	-0.456553	Diffusion Only	9	1.6902
					1	-0.456553	Diffusion Only	10	1.4624
					1	1.54345	Diffusion Only	1	3.37585
					1	1.54345	Diffusion Only	2	3.44279
					1	1.54345	Diffusion Only	3	3.45591
					1	1.54345	Diffusion Only	4	3.36884
					1	1.54345	Diffusion Only	5	3.33925
					1	1.54345	Diffusion Only	6	3.39881
					1	1.54345	Diffusion Only	7	3.33486
					1	1.54345	Diffusion Only	8	3.35199
					1	1.54345	Diffusion Only	9	3.37236
					1	1.54345	Diffusion Only	10	3.37548
					1	2.54345	Diffusion Only	1	3.80516
					1	2.54345	Diffusion Only	2	3.77801
					1	2.54345	Diffusion Only	3	3.76819
					1	2.54345	Diffusion Only	4	3.79948
					1	2.54345	Diffusion Only	5	3.80489
					1	2.54345	Diffusion Only	6	3.80543
					1	2.54345	Diffusion Only	7	3.81158
					1	2.54345	Diffusion Only	8	3.80868
					1	2.54345	Diffusion Only	9	3.80516
					1	2.54345	Diffusion Only	10	3.81391
					1	3.54345	Diffusion Only	1	3.79678
					1	3.54345	Diffusion Only	2	3.77967
					1	3.54345	Diffusion Only	3	3.76649
					1	3.54345	Diffusion Only	4	3.79837
					1	3.54345	Diffusion Only	5	3.80305
					1	3.54345	Diffusion Only	6	3.81617
					1	3.54345	Diffusion Only	7	3.81198
					1	3.54345	Diffusion Only	8	3.80223
					1	3.54345	Diffusion Only	9	3.80659
					1	3.54345	Diffusion Only	10	3.80085
					1	0.668386	Diffusion Only	1	2.61384
					1	0.668386	Diffusion Only	2	2.617
					1	0.668386	Diffusion Only	3	2.63849
					1	0.668386	Diffusion Only	4	2.64933
					1	0.668386	Diffusion Only	5	2.52892
					1	0.668386	Diffusion Only	6	2.66558
					1	0.668386	Diffusion Only	7	2.65801
					1	0.668386	Diffusion Only	8	2.63649
					1	0.668386	Diffusion Only	9	2.65514
					1	0.668386	Diffusion Only	10	2.65225
					1	-0.331614	Diffusion Only	1	1.82607
					1	-0.331614	Diffusion Only	2	1.81954
					1	-0.331614	Diffusion Only	3	1.77815
					1	-0.331614	Diffusion Only	4	1.82607
					1	-0.331614	Diffusion Only	5	1.72428
					1	-0.331614	Diffusion Only	6	1.82607
					1	-0.331614	Diffusion Only	7	1.77815
					1	-0.331614	Diffusion Only	8	1.66276
					1	-0.331614	Diffusion Only	9	1.78533
					1	-0.331614	Diffusion Only	10	1.80618
					1	1.66839	Diffusion Only	1	3.53681
					1	1.66839	Diffusion Only	2	3.51335
					1	1.66839	Diffusion Only	3	3.51481
					1	1.66839	Diffusion Only	4	3.49248
					1	1.66839	Diffusion Only	5	3.43743
					1	1.66839	Diffusion Only	6	3.50447
					1	1.66839	Diffusion Only	7	3.42062
					1	1.66839	Diffusion Only	8	3.42521
					1	1.66839	Diffusion Only	9	3.44932
					1	1.66839	Diffusion Only	10	3.50678
					1	2.66839	Diffusion Only	1	3.80017
					1	2.66839	Diffusion Only	2	3.79553
					1	2.66839	Diffusion Only	3	3.78104
					1	2.66839	Diffusion Only	4	3.79616
					1	2.66839	Diffusion Only	5	3.80475
					1	2.66839	Diffusion Only	6	3.8003
					1	2.66839	Diffusion Only	7	3.81391
					1	2.66839	Diffusion Only	8	3.80848
					1	2.66839	Diffusion Only	9	3.81178
					1	2.66839	Diffusion Only	10	3.79148
					1	3.66839	Diffusion Only	1	3.75702
					1	3.66839	Diffusion Only	2	3.7743
					1	3.66839	Diffusion Only	3	3.76425
					1	3.66839	Diffusion Only	4	3.79477
					1	3.66839	Diffusion Only	5	3.80318
					1	3.66839	Diffusion Only	6	3.81345
					1	3.66839	Diffusion Only	7	3.82099
					1	3.66839	Diffusion Only	8	3.80414
					1	3.66839	Diffusion Only	9	3.79456
					1	3.66839	Diffusion Only	10	3.79553
					1	0.765296	Diffusion Only	1	2.71767
					1	0.765296	Diffusion Only	2	2.78319
					1	0.765296	Diffusion Only	3	2.71181
					1	0.765296	Diffusion Only	4	2.6981
					1	0.765296	Diffusion Only	5	2.65514
					1	0.765296	Diffusion Only	6	2.69373
					1	0.765296	Diffusion Only	7	2.61805
					1	0.765296	Diffusion Only	8	2.64444
					1	0.765296	Diffusion Only	9	2.72673
					1	0.765296	Diffusion Only	10	2.69723
					1	-0.234704	Diffusion Only	1	1.88649
					1	-0.234704	Diffusion Only	2	1.87506
					1	-0.234704	Diffusion Only	3	1.91381
					1	-0.234704	Diffusion Only	4	1.76343
					1	-0.234704	Diffusion Only	5	1.82607
					1	-0.234704	Diffusion Only	6	1.83251
					1	-0.234704	Diffusion Only	7	1.716
					1	-0.234704	Diffusion Only	8	1.77085
					1	-0.234704	Diffusion Only	9	1.81954
					1	-0.234704	Diffusion Only	10	1.75587
					1	1.7653	Diffusion Only	1	3.62613
					1	1.7653	Diffusion Only	2	3.62356
					1	1.7653	Diffusion Only	3	3.60401
					1	1.7653	Diffusion Only	4	3.56526
					1	1.7653	Diffusion Only	5	3.55847
					1	1.7653	Diffusion Only	6	3.58591
					1	1.7653	Diffusion Only	7	3.54108
					1	1.7653	Diffusion Only	8	3.54481
					1	1.7653	Diffusion Only	9	3.52388
					1	1.7653	Diffusion Only	10	3.61405
					1	2.7653	Diffusion Only	1	3.80134
					1	2.7653	Diffusion Only	2	3.78347
					1	2.7653	Diffusion Only	3	3.77952
					1	2.7653	Diffusion Only	4	3.79879
					1	2.7653	Diffusion Only	5	3.80848
					1	2.7653	Diffusion Only	6	3.80291
					1	2.7653	Diffusion Only	7	3.81411
					1	2.7653	Diffusion Only	8	3.80801
					1	2.7653	Diffusion Only	9	3.8179
					1	2.7653	Diffusion Only	10	3.80922
					1	3.7653	Diffusion Only	1	3.75702
					1	3.7653	Diffusion Only	2	3.7854
					1	3.7653	Diffusion Only	3	3.7478
					1	3.7653	Diffusion Only	4	3.79644
					1	3.7653	Diffusion Only	5	3.80841
					1	3.7653	Diffusion Only	6	3.81644
					1	3.7653	Diffusion Only	7	3.81723
					1	3.7653	Diffusion Only	8	3.79927
					1	3.7653	Diffusion Only	9	3.8055
					1	3.7653	Diffusion Only	10	3.77641

[truncated: 28 more sheets: Fig 4B, Fig 4C, Fig 4D, Fig 5A, Fig 5B, Fig 5C, Fig 6A, Fig 6B, Fig 6C, Fig 6D, Fig 7B, Fig 7C, Fig 7D, Fig 8A, Fig 8B, Fig 8C, Fig 8D, Supp1, Supp2A, Supp2B …]
